# Supplementary material for: Tissue Resources for the Functional Annotation of Animal Genomes
Source: Front Genet. 2021 Jun 21;12:666265. doi: 10.3389/fgene.2021.666265 (PMC8256271; doi:10.3389/fgene.2021.666265)
Supplement: Supplementary file 1 [file Table_1.xlsx]

## Sheet: Feuil1
Supplementary Table S1	List of common protocols and specific protocols according to species and tissues
Common protocols
Tissue	Species	Sampling and conservation protocol	List of tissues (common to all species)
Homogenous solid tissues sampled at INRAE	cattle, goat, pig, chicken	INRA_SOP_tissue_sampling_1a_20160721.pdf	abdominal adipose tissue;adrenal cortex;articular cartilage;bone marrow;cardiac muscle;cerebellum;colon;corpus luteum;duodenum;epididymis;frontal lobe;ileum;isthmus of fallopian tube;jejunum;kidney;liver parenchyma;longissimus lumborum;lung parenchyma;ovarian cortex;ovarian follicle;oviduct;oviductal ampulla;pancreas;pectoral muscle;sartorius muscle;seminal vesicle;skin;subcutaneous adipose tissu…
Heterogenous solid tissues sampled at INRAE	cattle, goat, pig, chicken	INRA_SOP_tissue_aliquots_sampling_1b_20160721.pdf	hypothalamus, lymph nodes, spleen, thyroid, thymus (mammals)
Whole tissue preservation at INRAE	cattle, goat, pig, chicken	INRA_SOP_tissue_sampling_protocol_6_20180426.pdf	abdominal adipose tissue;adrenal cortex;cardiac muscle;cerebellum; colon;duodenum;epididymis;frontal lobe;ileum; jejunum;kidney;liver parenchyma;longissimus lumborum;lung parenchyma; ovarian cortex; oviduct;oviductal ampulla;pancreas;pectoral muscle;sartorius muscle ;skin;uterus; (22 tissues) + cecum and gizzard (chicken) + lymph nodes, olfactory lobe, mammary gland, Peyers' patch (mammals)
Mincing protocol for tissues sampled at UCD	cattle, pig, chicken	UCD_SOP_50_TissueCollection_20160520.pdf	abomasum;adipose ;adrenal;bladder;brain cortex ;bulbourethral gland;cartilage;cecum;cerebellum;colon;diaphragm;duodenum;epididymis;esophagus;gall bladder;gizzard;heart;hypothalamus;ileum;infundibulum; isthmus of fallopian tube ;jejunum;kidney;liver;lung;lymph nodes; mammary gland;olfactory lobe;omasum ;ovary;oviductal ampulla; pancreas;pigment epithelium eye;pituitary;pons;prostate;reticulum ; ru…
Specific protocols
Tissue or cell type	Species	Sampling protocol	Specific conditioning protocol	Specific preparations
PBMC	pig		INRA_SOP_PBMC_seperation_swine_blood_20160504.pdf
PBMC	cattle, goat		INRA_SOP_PBMC_purification_cattle_caprine_20160504.pdf
immune cells	cattle		INRA_SOP_sorting_cattle_CD_cells_20171201.pdf	INRA_SOP_ATAC-seq_AG_v1_20160805.pdf
immune cells	goat		INRA_SOP_sorting_caprine_CD_cells_20171201.pdf	INRA_SOP_ATAC-seq_AG_v1_20160805.pdf
immune cells	pig		INRA_SOP_sorting_swine_CD_cells_20160504.pdf	INRA_SOP_ATAC-seq_AG_v1_20160805.pdf
immune cells	chicken		INRA_SOP_sorting_chicken_CD_cells_20180213.pdf	INRA_SOP_ATAC-seq_AG_v1_20160805.pdf
alveolar macrophages	cattle, goat, pig	INRA_SOP_alveolar-macrophages_mammals_sampling_20160721.pdf
liver			INRA_SOP_liver_spleen_mammarygland_forHiC_sampling_20160721.pdf	INRA_SOP_ATAC-seq_AG_v1_20160805.pdf
trachea epithelium	cattle, goat, pig	INRA_SOP_tracheal_epithelium_mammals_sampling_20160721.pdf
spleen	chicken	INRA_SOP_chicken_splenocytes_sampling_20160721.pdf		INRA_SOP_ATAC-seq_AG_v1_20160805.pdf
spleen	cattle, goat, pig		INRA_SOP_liver_spleen_mammarygland_forHiC_sampling_20160721.pdf	INRA_SOP_ATAC-seq_AG_v1_20160805.pdf
cerebellum,frontal lobe (cortex),olfactory lobe, hypothalamus	cattle	INRA_SOP_cattlebrain_sampling_20171104.pdf
ovarian follicle	cattle, goat, pig	INRA_SOP_oocytes-granulosa_mammals_sampling_20160721.pdf
spermatozoa	chicken	INRA_SOP_freezinggallussemen_20200401.pdf
mammary	cattle, goat, pig	INRA_SOP_mammarygland_sampling_20171104.pdf	INRA_SOP_liver_spleen_mammarygland_forHiC_sampling_20160721.pdf
cartilage	mammals	INRA_SOP_cartilage-sampling_20171117.pdf
testis	mammals			INRA_SOP_testis_forHiC_sampling_20160721.pdf
