# Supplementary material for: Tissue Resources for the Functional Annotation of Animal Genomes
Source: Front Genet. 2021 Jun 21;12:666265. doi: 10.3389/fgene.2021.666265 (PMC8256271; doi:10.3389/fgene.2021.666265)
Supplement: Supplementary file 2 [file Table_2.xlsx]

## Sheet: GSB-1756-1
Supplementary Table S2	List of samples and corresponding ontologies for the FRAGENCODE collection. The sample accession is the unique Biosamples identifier and the organism is the identifier of the animal sampled, including the species code (BTA for cattle, CHI for goat, SSC for pig and GGA for chicken). The Term Source REF is the standard tissue name and the Term Source ID is the identifier of the tissue ontology.
Sample Name	Sample Accession	Sample Description	Organism	Term Source REF	Term Source ID
CRB165639	SAMEA103988702	abdominal adipose tissue	BTA_FR2832014033	abdominal adipose tissue	BTO_0004041
CRB165640	SAMEA103989433	abdominal adipose tissue	BTA_FR2832014033	abdominal adipose tissue	BTO_0004041
CRB165641	SAMEA103989371	abdominal adipose tissue	BTA_FR2832014033	abdominal adipose tissue	BTO_0004041
CRB165642	SAMEA103989363	abdominal adipose tissue	BTA_FR2832014033	abdominal adipose tissue	BTO_0004041
CRB165643	SAMEA103989352	abdominal adipose tissue	BTA_FR2832014033	abdominal adipose tissue	BTO_0004041
CRB165644	SAMEA103989393	abdominal adipose tissue	BTA_FR2832014033	abdominal adipose tissue	BTO_0004041
CRB165645	SAMEA103989383	abdominal adipose tissue	BTA_FR2832014033	abdominal adipose tissue	BTO_0004041
CRB165646	SAMEA103989308	abdominal adipose tissue	BTA_FR2832014033	abdominal adipose tissue	BTO_0004041
CRB165647	SAMEA103989298	abdominal adipose tissue	BTA_FR2832014033	abdominal adipose tissue	BTO_0004041
CRB165648	SAMEA103989348	abdominal adipose tissue	BTA_FR2832014033	abdominal adipose tissue	BTO_0004041
CRB165649	SAMEA103989329	abdominal adipose tissue	BTA_FR2832014033	abdominal adipose tissue	BTO_0004041
CRB165628	SAMEA103991779	adrenal cortex	BTA_FR2832014033	adrenal cortex	BTO_0000045
CRB165629	SAMEA103991813	adrenal cortex	BTA_FR2832014033	adrenal cortex	BTO_0000045
CRB165630	SAMEA103988819	adrenal cortex	BTA_FR2832014033	adrenal cortex	BTO_0000045
CRB165631	SAMEA103988876	adrenal cortex	BTA_FR2832014033	adrenal cortex	BTO_0000045
CRB165632	SAMEA103988859	adrenal cortex	BTA_FR2832014033	adrenal cortex	BTO_0000045
CRB165633	SAMEA103988842	adrenal cortex	BTA_FR2832014033	adrenal cortex	BTO_0000045
CRB165634	SAMEA103988772	adrenal cortex	BTA_FR2832014033	adrenal cortex	BTO_0000045
CRB165635	SAMEA103988755	adrenal cortex	BTA_FR2832014033	adrenal cortex	BTO_0000045
CRB165636	SAMEA103988805	adrenal cortex	BTA_FR2832014033	adrenal cortex	BTO_0000045
CRB165637	SAMEA103988794	adrenal cortex	BTA_FR2832014033	adrenal cortex	BTO_0000045
CRB165638	SAMEA103988716	adrenal cortex	BTA_FR2832014033	adrenal cortex	BTO_0000045
CRB165701	SAMEA103992049	articular cartilage	BTA_FR2832014033	articular cartilage	BTO_0001572
CRB165702	SAMEA103992037	articular cartilage	BTA_FR2832014033	articular cartilage	BTO_0001572
CRB165703	SAMEA103991974	articular cartilage	BTA_FR2832014033	articular cartilage	BTO_0001572
CRB165704	SAMEA103991959	articular cartilage	BTA_FR2832014033	articular cartilage	BTO_0001572
CRB165705	SAMEA103991953	articular cartilage	BTA_FR2832014033	articular cartilage	BTO_0001572
CRB165706	SAMEA103991993	articular cartilage	BTA_FR2832014033	articular cartilage	BTO_0001572
CRB165707	SAMEA103991976	articular cartilage	BTA_FR2832014033	articular cartilage	BTO_0001572
CRB165708	SAMEA103991913	articular cartilage	BTA_FR2832014033	articular cartilage	BTO_0001572
CRB165709	SAMEA103991893	articular cartilage	BTA_FR2832014033	articular cartilage	BTO_0001572
CRB165710	SAMEA103989012	articular cartilage	BTA_FR2832014033	articular cartilage	BTO_0001572
CRB165711	SAMEA103988956	articular cartilage	BTA_FR2832014033	articular cartilage	BTO_0001572
CRB165683	SAMEA103990608	bone marrow	BTA_FR2832014033	bone marrow	BTO_0000141
CRB165684	SAMEA103990598	bone marrow	BTA_FR2832014033	bone marrow	BTO_0000141
CRB165685	SAMEA103990535	bone marrow	BTA_FR2832014033	bone marrow	BTO_0000141
CRB165686	SAMEA103990526	bone marrow	BTA_FR2832014033	bone marrow	BTO_0000141
CRB165687	SAMEA103990517	bone marrow	BTA_FR2832014033	bone marrow	BTO_0000141
CRB165688	SAMEA103990551	bone marrow	BTA_FR2832014033	bone marrow	BTO_0000141
CRB165689	SAMEA103990544	bone marrow	BTA_FR2832014033	bone marrow	BTO_0000141
CRB165690	SAMEA103991197	bone marrow	BTA_FR2832014033	bone marrow	BTO_0000141
CRB165691	SAMEA103991179	bone marrow	BTA_FR2832014033	bone marrow	BTO_0000141
CRB165692	SAMEA103991167	bone marrow	BTA_FR2832014033	bone marrow	BTO_0000141
CRB165693	SAMEA103991084	bone marrow	BTA_FR2832014033	bone marrow	BTO_0000141
CRB165779	SAMEA103991153	cardiac muscle	BTA_FR2832014033	cardiac muscle	BTO_0000199
CRB165780	SAMEA103990958	cardiac muscle	BTA_FR2832014033	cardiac muscle	BTO_0000199
CRB165781	SAMEA103990940	cardiac muscle	BTA_FR2832014033	cardiac muscle	BTO_0000199
CRB165782	SAMEA103991738	cardiac muscle	BTA_FR2832014033	cardiac muscle	BTO_0000199
CRB165783	SAMEA103991728	cardiac muscle	BTA_FR2832014033	cardiac muscle	BTO_0000199
CRB165784	SAMEA103991770	cardiac muscle	BTA_FR2832014033	cardiac muscle	BTO_0000199
CRB165785	SAMEA103991761	cardiac muscle	BTA_FR2832014033	cardiac muscle	BTO_0000199
CRB165786	SAMEA103991749	cardiac muscle	BTA_FR2832014033	cardiac muscle	BTO_0000199
CRB165787	SAMEA103991677	cardiac muscle	BTA_FR2832014033	cardiac muscle	BTO_0000199
CRB165788	SAMEA103991670	cardiac muscle	BTA_FR2832014033	cardiac muscle	BTO_0000199
CRB165662	SAMEA103990407	cerebellum	BTA_FR2832014033	cerebellum	BTO_0000232
CRB165663	SAMEA103990457	cerebellum	BTA_FR2832014033	cerebellum	BTO_0000232
CRB165664	SAMEA103990446	cerebellum	BTA_FR2832014033	cerebellum	BTO_0000232
CRB165665	SAMEA103990437	cerebellum	BTA_FR2832014033	cerebellum	BTO_0000232
CRB165666	SAMEA103990347	cerebellum	BTA_FR2832014033	cerebellum	BTO_0000232
CRB165667	SAMEA103990337	cerebellum	BTA_FR2832014033	cerebellum	BTO_0000232
CRB165668	SAMEA103990388	cerebellum	BTA_FR2832014033	cerebellum	BTO_0000232
CRB165669	SAMEA103990374	cerebellum	BTA_FR2832014033	cerebellum	BTO_0000232
CRB165670	SAMEA103990035	cerebellum	BTA_FR2832014033	cerebellum	BTO_0000232
CRB165671	SAMEA103990081	cerebellum	BTA_FR2832014033	cerebellum	BTO_0000232
CRB165712	SAMEA103988941	colon	BTA_FR2832014033	colon	BTO_0000269
CRB165713	SAMEA103988987	colon	BTA_FR2832014033	colon	BTO_0000269
CRB165714	SAMEA103988975	colon	BTA_FR2832014033	colon	BTO_0000269
CRB165715	SAMEA103988905	colon	BTA_FR2832014033	colon	BTO_0000269
CRB165716	SAMEA103988893	colon	BTA_FR2832014033	colon	BTO_0000269
CRB165717	SAMEA103988883	colon	BTA_FR2832014033	colon	BTO_0000269
CRB165718	SAMEA103988926	colon	BTA_FR2832014033	colon	BTO_0000269
CRB165719	SAMEA103988918	colon	BTA_FR2832014033	colon	BTO_0000269
CRB165720	SAMEA103989504	colon	BTA_FR2832014033	colon	BTO_0000269
CRB165721	SAMEA103989550	colon	BTA_FR2832014033	colon	BTO_0000269
CRB165722	SAMEA103989542	colon	BTA_FR2832014033	colon	BTO_0000269
CRB165757	SAMEA103990152	duodenum	BTA_FR2832014033	duodenum	BTO_0000365
CRB165758	SAMEA103990141	duodenum	BTA_FR2832014033	duodenum	BTO_0000365
CRB165759	SAMEA103990059	duodenum	BTA_FR2832014033	duodenum	BTO_0000365
CRB165760	SAMEA103990793	duodenum	BTA_FR2832014033	duodenum	BTO_0000365
CRB165761	SAMEA103990781	duodenum	BTA_FR2832014033	duodenum	BTO_0000365
CRB165762	SAMEA103990705	duodenum	BTA_FR2832014033	duodenum	BTO_0000365
CRB165763	SAMEA103990698	duodenum	BTA_FR2832014033	duodenum	BTO_0000365
CRB165764	SAMEA103990684	duodenum	BTA_FR2832014033	duodenum	BTO_0000365
CRB165765	SAMEA103990736	duodenum	BTA_FR2832014033	duodenum	BTO_0000365
CRB165766	SAMEA103990727	duodenum	BTA_FR2832014033	duodenum	BTO_0000365
CRB165767	SAMEA103990639	epididymis	BTA_FR2832014033	epididymis	BTO_0000408
CRB165768	SAMEA103990626	epididymis	BTA_FR2832014033	epididymis	BTO_0000408
CRB165769	SAMEA103990681	epididymis	BTA_FR2832014033	epididymis	BTO_0000408
CRB165770	SAMEA103991281	epididymis	BTA_FR2832014033	epididymis	BTO_0000408
CRB165771	SAMEA103991269	epididymis	BTA_FR2832014033	epididymis	BTO_0000408
CRB165772	SAMEA103991315	epididymis	BTA_FR2832014033	epididymis	BTO_0000408
CRB165773	SAMEA103991300	epididymis	BTA_FR2832014033	epididymis	BTO_0000408
CRB165774	SAMEA103991230	epididymis	BTA_FR2832014033	epididymis	BTO_0000408
CRB165775	SAMEA103991220	epididymis	BTA_FR2832014033	epididymis	BTO_0000408
CRB165776	SAMEA103991198	epididymis	BTA_FR2832014033	epididymis	BTO_0000408
CRB165777	SAMEA103991260	epididymis	BTA_FR2832014033	epididymis	BTO_0000408
CRB165672	SAMEA103990066	frontal lobe	BTA_FR2832014033	frontal lobe	BTO_0000484
CRB165673	SAMEA103989999	frontal lobe	BTA_FR2832014033	frontal lobe	BTO_0000484
CRB165674	SAMEA103989986	frontal lobe	BTA_FR2832014033	frontal lobe	BTO_0000484
CRB165675	SAMEA103990028	frontal lobe	BTA_FR2832014033	frontal lobe	BTO_0000484
CRB165676	SAMEA103990017	frontal lobe	BTA_FR2832014033	frontal lobe	BTO_0000484
CRB165677	SAMEA103990003	frontal lobe	BTA_FR2832014033	frontal lobe	BTO_0000484
CRB165678	SAMEA103990873	frontal lobe	BTA_FR2832014033	frontal lobe	BTO_0000484
CRB165679	SAMEA103990853	frontal lobe	BTA_FR2832014033	frontal lobe	BTO_0000484
CRB165680	SAMEA103990587	frontal lobe	BTA_FR2832014033	frontal lobe	BTO_0000484
CRB165681	SAMEA103990579	frontal lobe	BTA_FR2832014033	frontal lobe	BTO_0000484
CRB165682	SAMEA103990562	frontal lobe	BTA_FR2832014033	frontal lobe	BTO_0000484
CRB165922	SAMEA103990039	hypophysis	BTA_FR2832014033	hypophysis	BTO_0001073
CRB165923	SAMEA103990092	hypophysis	BTA_FR2832014033	hypophysis	BTO_0001073
CRB165920	SAMEA7978168	hypothalamus	BTA_FR2832014033	hypothalamus	BTO_0000614
CRB165921	SAMEA7990918	hypothalamus	BTA_FR2832014033	hypothalamus	BTO_0000614
CRB165735	SAMEA103989947	ileum	BTA_FR2832014033	ileum	BTO_0000620
CRB165736	SAMEA103989937	ileum	BTA_FR2832014033	ileum	BTO_0000620
CRB165737	SAMEA103989977	ileum	BTA_FR2832014033	ileum	BTO_0000620
CRB165738	SAMEA103989968	ileum	BTA_FR2832014033	ileum	BTO_0000620
CRB165739	SAMEA103989958	ileum	BTA_FR2832014033	ileum	BTO_0000620
CRB165740	SAMEA103989710	ileum	BTA_FR2832014033	ileum	BTO_0000620
CRB165741	SAMEA103989700	ileum	BTA_FR2832014033	ileum	BTO_0000620
CRB165742	SAMEA103989692	ileum	BTA_FR2832014033	ileum	BTO_0000620
CRB165743	SAMEA103989623	ileum	BTA_FR2832014033	ileum	BTO_0000620
CRB165744	SAMEA103989618	ileum	BTA_FR2832014033	ileum	BTO_0000620
CRB165724	SAMEA103989460	jejunum	BTA_FR2832014033	jejunum	BTO_0000657
CRB165725	SAMEA103989502	jejunum	BTA_FR2832014033	jejunum	BTO_0000657
CRB165726	SAMEA103989490	jejunum	BTA_FR2832014033	jejunum	BTO_0000657
CRB165727	SAMEA103989481	jejunum	BTA_FR2832014033	jejunum	BTO_0000657
CRB165728	SAMEA103989423	jejunum	BTA_FR2832014033	jejunum	BTO_0000657
CRB165729	SAMEA103989410	jejunum	BTA_FR2832014033	jejunum	BTO_0000657
CRB165730	SAMEA103989135	jejunum	BTA_FR2832014033	jejunum	BTO_0000657
CRB165731	SAMEA103989120	jejunum	BTA_FR2832014033	jejunum	BTO_0000657
CRB165732	SAMEA103989096	jejunum	BTA_FR2832014033	jejunum	BTO_0000657
CRB165733	SAMEA103989162	jejunum	BTA_FR2832014033	jejunum	BTO_0000657
CRB165822	SAMEA103989800	liver parenchyma	BTA_FR2832014033	liver parenchyma	UBERON_0001280
CRB165823	SAMEA103989791	liver parenchyma	BTA_FR2832014033	liver parenchyma	UBERON_0001280
CRB165824	SAMEA103989737	liver parenchyma	BTA_FR2832014033	liver parenchyma	UBERON_0001280
CRB165825	SAMEA103989728	liver parenchyma	BTA_FR2832014033	liver parenchyma	UBERON_0001280
CRB165826	SAMEA103989719	liver parenchyma	BTA_FR2832014033	liver parenchyma	UBERON_0001280
CRB165827	SAMEA103989754	liver parenchyma	BTA_FR2832014033	liver parenchyma	UBERON_0001280
CRB165828	SAMEA103989741	liver parenchyma	BTA_FR2832014033	liver parenchyma	UBERON_0001280
CRB165829	SAMEA103989684	liver parenchyma	BTA_FR2832014033	liver parenchyma	UBERON_0001280
CRB165830	SAMEA103990386	liver parenchyma	BTA_FR2832014033	liver parenchyma	UBERON_0001280
CRB165831	SAMEA103990366	liver parenchyma	BTA_FR2832014033	liver parenchyma	UBERON_0001280
CRB165832	SAMEA103990299	liver parenchyma	BTA_FR2832014033	liver parenchyma	UBERON_0001280
CRB166990	SAMEA103989572	liver parenchyma	BTA_FR2832014033	liver parenchyma	UBERON_0001280
CRB166991	SAMEA103989586	liver parenchyma	BTA_FR2832014033	liver parenchyma	UBERON_0001280
CRB166993	SAMEA103990449	liver parenchyma	BTA_FR2832014033	liver parenchyma	UBERON_0001280
CRB166994	SAMEA103990406	liver parenchyma	BTA_FR2832014033	liver parenchyma	UBERON_0001280
CRB166995	SAMEA103990420	liver parenchyma	BTA_FR2832014033	liver parenchyma	UBERON_0001280
CRB166996	SAMEA103990431	liver parenchyma	BTA_FR2832014033	liver parenchyma	UBERON_0001280
CRB166997	SAMEA103990381	liver parenchyma	BTA_FR2832014033	liver parenchyma	UBERON_0001280
CRB166998	SAMEA103990394	liver parenchyma	BTA_FR2832014033	liver parenchyma	UBERON_0001280
CRB165834	SAMEA103990324	longissimus lumborum	BTA_FR2832014033	longissimus lumborum	BTO_0001925
CRB165835	SAMEA103990316	longissimus lumborum	BTA_FR2832014033	longissimus lumborum	BTO_0001925
CRB165836	SAMEA103990247	longissimus lumborum	BTA_FR2832014033	longissimus lumborum	BTO_0001925
CRB165837	SAMEA103990238	longissimus lumborum	BTA_FR2832014033	longissimus lumborum	BTO_0001925
CRB165838	SAMEA103990226	longissimus lumborum	BTA_FR2832014033	longissimus lumborum	BTO_0001925
CRB165839	SAMEA103990266	longissimus lumborum	BTA_FR2832014033	longissimus lumborum	BTO_0001925
CRB165840	SAMEA103990865	longissimus lumborum	BTA_FR2832014033	longissimus lumborum	BTO_0001925
CRB165841	SAMEA103990848	longissimus lumborum	BTA_FR2832014033	longissimus lumborum	BTO_0001925
CRB165842	SAMEA103990893	longissimus lumborum	BTA_FR2832014033	longissimus lumborum	BTO_0001925
CRB165843	SAMEA103990888	longissimus lumborum	BTA_FR2832014033	longissimus lumborum	BTO_0001925
CRB165812	SAMEA103989257	lung parenchyma	BTA_FR2832014033	lung parenchyma	UBERON_0008946
CRB165813	SAMEA103989251	lung parenchyma	BTA_FR2832014033	lung parenchyma	UBERON_0008946
CRB165814	SAMEA103989287	lung parenchyma	BTA_FR2832014033	lung parenchyma	UBERON_0008946
CRB165815	SAMEA103989279	lung parenchyma	BTA_FR2832014033	lung parenchyma	UBERON_0008946
CRB165816	SAMEA103989269	lung parenchyma	BTA_FR2832014033	lung parenchyma	UBERON_0008946
CRB165817	SAMEA103989200	lung parenchyma	BTA_FR2832014033	lung parenchyma	UBERON_0008946
CRB165818	SAMEA103989190	lung parenchyma	BTA_FR2832014033	lung parenchyma	UBERON_0008946
CRB165819	SAMEA103989232	lung parenchyma	BTA_FR2832014033	lung parenchyma	UBERON_0008946
CRB165820	SAMEA103989773	lung parenchyma	BTA_FR2832014033	lung parenchyma	UBERON_0008946
CRB165821	SAMEA103989768	lung parenchyma	BTA_FR2832014033	lung parenchyma	UBERON_0008946
CRB165924	SAMEA103990073	mediastinal lymph node	BTA_FR2832014033	mediastinal lymph node	UBERON_0002524
CRB165925	SAMEA103990065	mediastinal lymph node	BTA_FR2832014033	mediastinal lymph node	UBERON_0002524
CRB165694	SAMEA103991076	olfactory lobe	BTA_FR2832014033	olfactory lobe	BTO_0001362
CRB165695	SAMEA103991124	olfactory lobe	BTA_FR2832014033	olfactory lobe	BTO_0001362
CRB165696	SAMEA103991103	olfactory lobe	BTA_FR2832014033	olfactory lobe	BTO_0001362
CRB165697	SAMEA103991043	olfactory lobe	BTA_FR2832014033	olfactory lobe	BTO_0001362
CRB165698	SAMEA103991033	olfactory lobe	BTA_FR2832014033	olfactory lobe	BTO_0001362
CRB180553	SAMEA103991842	olfactory lobe	BTA_FR2832014033	olfactory lobe	BTO_0001362
CRB165844	SAMEA103990820	pancreas	BTA_FR2832014033	pancreas	BTO_0000988
CRB165845	SAMEA103990811	pancreas	BTA_FR2832014033	pancreas	BTO_0000988
CRB165846	SAMEA103990847	pancreas	BTA_FR2832014033	pancreas	BTO_0000988
CRB165847	SAMEA103990834	pancreas	BTA_FR2832014033	pancreas	BTO_0000988
CRB165848	SAMEA103990831	pancreas	BTA_FR2832014033	pancreas	BTO_0000988
CRB165849	SAMEA103990767	pancreas	BTA_FR2832014033	pancreas	BTO_0000988
CRB165850	SAMEA103990546	pancreas	BTA_FR2832014033	pancreas	BTO_0000988
CRB165851	SAMEA103990487	pancreas	BTA_FR2832014033	pancreas	BTO_0000988
CRB165852	SAMEA103990480	pancreas	BTA_FR2832014033	pancreas	BTO_0000988
CRB165853	SAMEA103990462	pancreas	BTA_FR2832014033	pancreas	BTO_0000988
CRB165854	SAMEA103990506	pancreas	BTA_FR2832014033	pancreas	BTO_0000988
CRB165745	SAMEA103989653	Peyer's patch	BTA_FR2832014033	Peyer's patches	BTO_0001784
CRB165746	SAMEA103989642	Peyer's patch	BTA_FR2832014033	Peyer's patches	BTO_0001784
CRB165747	SAMEA103989583	Peyer's patch	BTA_FR2832014033	Peyer's patches	BTO_0001784
CRB165748	SAMEA103989573	Peyer's patch	BTA_FR2832014033	Peyer's patches	BTO_0001784
CRB165749	SAMEA103989565	Peyer's patch	BTA_FR2832014033	Peyer's patches	BTO_0001784
CRB165750	SAMEA103990182	Peyer's patch	BTA_FR2832014033	Peyer's patches	BTO_0001784
CRB165751	SAMEA103990168	Peyer's patch	BTA_FR2832014033	Peyer's patches	BTO_0001784
CRB165752	SAMEA103990219	Peyer's patch	BTA_FR2832014033	Peyer's patches	BTO_0001784
CRB165753	SAMEA103990209	Peyer's patch	BTA_FR2832014033	Peyer's patches	BTO_0001784
CRB165754	SAMEA103990189	Peyer's patch	BTA_FR2832014033	Peyer's patches	BTO_0001784
CRB165755	SAMEA103990116	Peyer's patch	BTA_FR2832014033	Peyer's patches	BTO_0001784
CRB165790	SAMEA103991444	renal cortex	BTA_FR2832014033	renal cortex	BTO_0001166
CRB165791	SAMEA103991437	renal cortex	BTA_FR2832014033	renal cortex	BTO_0001166
CRB165792	SAMEA103991482	renal cortex	BTA_FR2832014033	renal cortex	BTO_0001166
CRB165793	SAMEA103991469	renal cortex	BTA_FR2832014033	renal cortex	BTO_0001166
CRB165794	SAMEA103991393	renal cortex	BTA_FR2832014033	renal cortex	BTO_0001166
CRB165795	SAMEA103991381	renal cortex	BTA_FR2832014033	renal cortex	BTO_0001166
CRB165796	SAMEA103991432	renal cortex	BTA_FR2832014033	renal cortex	BTO_0001166
CRB165797	SAMEA103991420	renal cortex	BTA_FR2832014033	renal cortex	BTO_0001166
CRB165798	SAMEA103991403	renal cortex	BTA_FR2832014033	renal cortex	BTO_0001166
CRB165799	SAMEA103992191	renal cortex	BTA_FR2832014033	renal cortex	BTO_0001166
CRB165800	SAMEA103988706	renal medulla	BTA_FR2832014033	renal medulla	BTO_0001167
CRB165801	SAMEA103988691	renal medulla	BTA_FR2832014033	renal medulla	BTO_0001167
CRB165802	SAMEA103988747	renal medulla	BTA_FR2832014033	renal medulla	BTO_0001167
CRB165803	SAMEA103988732	renal medulla	BTA_FR2832014033	renal medulla	BTO_0001167
CRB165804	SAMEA103988717	renal medulla	BTA_FR2832014033	renal medulla	BTO_0001167
CRB165805	SAMEA103988648	renal medulla	BTA_FR2832014033	renal medulla	BTO_0001167
CRB165806	SAMEA103988631	renal medulla	BTA_FR2832014033	renal medulla	BTO_0001167
CRB165807	SAMEA103988681	renal medulla	BTA_FR2832014033	renal medulla	BTO_0001167
CRB165808	SAMEA103988663	renal medulla	BTA_FR2832014033	renal medulla	BTO_0001167
CRB165809	SAMEA103989532	renal medulla	BTA_FR2832014033	renal medulla	BTO_0001167
CRB165810	SAMEA103989342	renal medulla	BTA_FR2832014033	renal medulla	BTO_0001167
CRB165876	SAMEA103991513	seminal vesicle	BTA_FR2832014033	seminal vesicle	BTO_0001234
CRB165877	SAMEA103991500	seminal vesicle	BTA_FR2832014033	seminal vesicle	BTO_0001234
CRB165878	SAMEA103991538	seminal vesicle	BTA_FR2832014033	seminal vesicle	BTO_0001234
CRB165879	SAMEA103991531	seminal vesicle	BTA_FR2832014033	seminal vesicle	BTO_0001234
CRB165880	SAMEA103992059	seminal vesicle	BTA_FR2832014033	seminal vesicle	BTO_0001234
CRB165881	SAMEA103992103	seminal vesicle	BTA_FR2832014033	seminal vesicle	BTO_0001234
CRB165882	SAMEA103992095	seminal vesicle	BTA_FR2832014033	seminal vesicle	BTO_0001234
CRB165883	SAMEA103992022	seminal vesicle	BTA_FR2832014033	seminal vesicle	BTO_0001234
CRB165884	SAMEA103992011	seminal vesicle	BTA_FR2832014033	seminal vesicle	BTO_0001234
CRB165885	SAMEA103992005	seminal vesicle	BTA_FR2832014033	seminal vesicle	BTO_0001234
CRB165886	SAMEA103992046	seminal vesicle	BTA_FR2832014033	seminal vesicle	BTO_0001234
CRB165866	SAMEA103991012	spermatozoon	BTA_FR2832014033	spermatozoon	BTO_0001277
CRB165867	SAMEA103991000	spermatozoon	BTA_FR2832014033	spermatozoon	BTO_0001277
CRB165868	SAMEA103990935	spermatozoon	BTA_FR2832014033	spermatozoon	BTO_0001277
CRB165869	SAMEA103990920	spermatozoon	BTA_FR2832014033	spermatozoon	BTO_0001277
CRB165870	SAMEA103991604	spermatozoon	BTA_FR2832014033	spermatozoon	BTO_0001277
CRB165871	SAMEA103991557	spermatozoon	BTA_FR2832014033	spermatozoon	BTO_0001277
CRB165872	SAMEA103991549	spermatozoon	BTA_FR2832014033	spermatozoon	BTO_0001277
CRB165873	SAMEA103991574	spermatozoon	BTA_FR2832014033	spermatozoon	BTO_0001277
CRB165874	SAMEA103991569	spermatozoon	BTA_FR2832014033	spermatozoon	BTO_0001277
CRB165875	SAMEA103991561	spermatozoon	BTA_FR2832014033	spermatozoon	BTO_0001277
CRB165928	SAMEA103990025	spleen	BTA_FR2832014033	spleen	BTO_0001281
CRB165929	SAMEA103990011	spleen	BTA_FR2832014033	spleen	BTO_0001281
CRB167010	SAMEA103989149	spleen	BTA_FR2832014033	spleen	BTO_0001281
CRB167011	SAMEA103989166	spleen	BTA_FR2832014033	spleen	BTO_0001281
CRB167012	SAMEA103989161	spleen	BTA_FR2832014033	spleen	BTO_0001281
CRB167013	SAMEA103989099	spleen	BTA_FR2832014033	spleen	BTO_0001281
CRB167014	SAMEA103989119	spleen	BTA_FR2832014033	spleen	BTO_0001281
CRB167015	SAMEA103989964	spleen	BTA_FR2832014033	spleen	BTO_0001281
CRB167016	SAMEA103989976	spleen	BTA_FR2832014033	spleen	BTO_0001281
CRB167017	SAMEA103989935	spleen	BTA_FR2832014033	spleen	BTO_0001281
CRB167018	SAMEA103989933	spleen	BTA_FR2832014033	spleen	BTO_0001281
CRB167019	SAMEA103989943	spleen	BTA_FR2832014033	spleen	BTO_0001281
CRB165650	SAMEA103989877	subcutaneous adipose tissue	BTA_FR2832014033	subcutaneous adipose tissue	BTO_0004042
CRB165651	SAMEA103989921	subcutaneous adipose tissue	BTA_FR2832014033	subcutaneous adipose tissue	BTO_0004042
CRB165652	SAMEA103989906	subcutaneous adipose tissue	BTA_FR2832014033	subcutaneous adipose tissue	BTO_0004042
CRB165653	SAMEA103989842	subcutaneous adipose tissue	BTA_FR2832014033	subcutaneous adipose tissue	BTO_0004042
CRB165654	SAMEA103989831	subcutaneous adipose tissue	BTA_FR2832014033	subcutaneous adipose tissue	BTO_0004042
CRB165655	SAMEA103989811	subcutaneous adipose tissue	BTA_FR2832014033	subcutaneous adipose tissue	BTO_0004042
CRB165656	SAMEA103989863	subcutaneous adipose tissue	BTA_FR2832014033	subcutaneous adipose tissue	BTO_0004042
CRB165657	SAMEA103989847	subcutaneous adipose tissue	BTA_FR2832014033	subcutaneous adipose tissue	BTO_0004042
CRB165658	SAMEA103989781	subcutaneous adipose tissue	BTA_FR2832014033	subcutaneous adipose tissue	BTO_0004042
CRB165659	SAMEA103989772	subcutaneous adipose tissue	BTA_FR2832014033	subcutaneous adipose tissue	BTO_0004042
CRB165660	SAMEA103989588	subcutaneous adipose tissue	BTA_FR2832014033	subcutaneous adipose tissue	BTO_0004042
CRB165910	SAMEA103989566	testis	BTA_FR2832014033	testis	BTO_0001363
CRB165911	SAMEA103989602	testis	BTA_FR2832014033	testis	BTO_0001363
CRB165912	SAMEA103989596	testis	BTA_FR2832014033	testis	BTO_0001363
CRB165913	SAMEA103990433	testis	BTA_FR2832014033	testis	BTO_0001363
CRB165914	SAMEA103990423	testis	BTA_FR2832014033	testis	BTO_0001363
CRB165915	SAMEA103990404	testis	BTA_FR2832014033	testis	BTO_0001363
CRB165916	SAMEA103990450	testis	BTA_FR2832014033	testis	BTO_0001363
CRB165917	SAMEA103990443	testis	BTA_FR2832014033	testis	BTO_0001363
CRB165918	SAMEA103990360	testis	BTA_FR2832014033	testis	BTO_0001363
CRB165919	SAMEA103990341	testis	BTA_FR2832014033	testis	BTO_0001363
CRB167030	SAMEA103990191	testis	BTA_FR2832014033	testis	BTO_0001363
CRB167668	SAMEA103991668	thymus	BTA_FR2832014033	thymus	BTO_0001374
CRB167669	SAMEA103991680	thymus	BTA_FR2832014033	thymus	BTO_0001374
CRB167670	SAMEA103991442	thymus	BTA_FR2832014033	thymus	BTO_0001374
CRB167671	SAMEA103991457	thymus	BTA_FR2832014033	thymus	BTO_0001374
CRB167672	SAMEA103991455	thymus	BTA_FR2832014033	thymus	BTO_0001374
CRB167673	SAMEA103991408	thymus	BTA_FR2832014033	thymus	BTO_0001374
CRB167674	SAMEA103991419	thymus	BTA_FR2832014033	thymus	BTO_0001374
CRB167675	SAMEA103991386	thymus	BTA_FR2832014033	thymus	BTO_0001374
CRB167676	SAMEA103991401	thymus	BTA_FR2832014033	thymus	BTO_0001374
CRB167677	SAMEA103992214	thymus	BTA_FR2832014033	thymus	BTO_0001374
CRB167678	SAMEA103992208	thymus	BTA_FR2832014033	thymus	BTO_0001374
CRB165930	SAMEA103990619	thyroid gland	BTA_FR2832014033	thyroid gland	BTO_0001379
CRB165931	SAMEA103990674	thyroid gland	BTA_FR2832014033	thyroid gland	BTO_0001379
CRB165898	SAMEA103988985	tracheal epithelium	BTA_FR2832014033	tracheal epithelium	BTO_0001389
CRB165899	SAMEA103988968	tracheal epithelium	BTA_FR2832014033	tracheal epithelium	BTO_0001389
CRB165900	SAMEA103989960	tracheal epithelium	BTA_FR2832014033	tracheal epithelium	BTO_0001389
CRB165901	SAMEA103989897	tracheal epithelium	BTA_FR2832014033	tracheal epithelium	BTO_0001389
CRB165902	SAMEA103989883	tracheal epithelium	BTA_FR2832014033	tracheal epithelium	BTO_0001389
CRB165903	SAMEA103989875	tracheal epithelium	BTA_FR2832014033	tracheal epithelium	BTO_0001389
CRB165904	SAMEA103989918	tracheal epithelium	BTA_FR2832014033	tracheal epithelium	BTO_0001389
CRB165905	SAMEA103989899	tracheal epithelium	BTA_FR2832014033	tracheal epithelium	BTO_0001389
CRB165906	SAMEA103989839	tracheal epithelium	BTA_FR2832014033	tracheal epithelium	BTO_0001389
CRB165907	SAMEA103989822	tracheal epithelium	BTA_FR2832014033	tracheal epithelium	BTO_0001389
CRB165908	SAMEA103989868	tracheal epithelium	BTA_FR2832014033	tracheal epithelium	BTO_0001389
CRB166667	SAMEA103990614	abdominal adipose tissue	BTA_FR4934530986	abdominal adipose tissue	BTO_0004041
CRB166668	SAMEA103990570	abdominal adipose tissue	BTA_FR4934530986	abdominal adipose tissue	BTO_0004041
CRB166669	SAMEA103990586	abdominal adipose tissue	BTA_FR4934530986	abdominal adipose tissue	BTO_0004041
CRB166670	SAMEA103991201	abdominal adipose tissue	BTA_FR4934530986	abdominal adipose tissue	BTO_0004041
CRB166671	SAMEA103991213	abdominal adipose tissue	BTA_FR4934530986	abdominal adipose tissue	BTO_0004041
CRB166672	SAMEA103991231	abdominal adipose tissue	BTA_FR4934530986	abdominal adipose tissue	BTO_0004041
CRB166673	SAMEA103991176	abdominal adipose tissue	BTA_FR4934530986	abdominal adipose tissue	BTO_0004041
CRB166674	SAMEA103991187	abdominal adipose tissue	BTA_FR4934530986	abdominal adipose tissue	BTO_0004041
CRB166675	SAMEA103991138	abdominal adipose tissue	BTA_FR4934530986	abdominal adipose tissue	BTO_0004041
CRB166676	SAMEA103991145	abdominal adipose tissue	BTA_FR4934530986	abdominal adipose tissue	BTO_0004041
CRB166677	SAMEA103991157	abdominal adipose tissue	BTA_FR4934530986	abdominal adipose tissue	BTO_0004041
CRB166656	SAMEA103990046	adrenal cortex	BTA_FR4934530986	adrenal cortex	BTO_0000045
CRB166657	SAMEA103990055	adrenal cortex	BTA_FR4934530986	adrenal cortex	BTO_0000045
CRB166658	SAMEA103990013	adrenal cortex	BTA_FR4934530986	adrenal cortex	BTO_0000045
CRB166659	SAMEA103990023	adrenal cortex	BTA_FR4934530986	adrenal cortex	BTO_0000045
CRB166660	SAMEA103990714	adrenal cortex	BTA_FR4934530986	adrenal cortex	BTO_0000045
CRB166661	SAMEA103990665	adrenal cortex	BTA_FR4934530986	adrenal cortex	BTO_0000045
CRB166662	SAMEA103990678	adrenal cortex	BTA_FR4934530986	adrenal cortex	BTO_0000045
CRB166663	SAMEA103990621	adrenal cortex	BTA_FR4934530986	adrenal cortex	BTO_0000045
CRB166664	SAMEA103990645	adrenal cortex	BTA_FR4934530986	adrenal cortex	BTO_0000045
CRB166665	SAMEA103990593	adrenal cortex	BTA_FR4934530986	adrenal cortex	BTO_0000045
CRB166666	SAMEA103990601	adrenal cortex	BTA_FR4934530986	adrenal cortex	BTO_0000045
CRB166729	SAMEA103989658	articular cartilage	BTA_FR4934530986	articular cartilage	BTO_0001572
CRB166730	SAMEA103990256	articular cartilage	BTA_FR4934530986	articular cartilage	BTO_0001572
CRB166731	SAMEA103990263	articular cartilage	BTA_FR4934530986	articular cartilage	BTO_0001572
CRB166732	SAMEA103990272	articular cartilage	BTA_FR4934530986	articular cartilage	BTO_0001572
CRB166733	SAMEA103990234	articular cartilage	BTA_FR4934530986	articular cartilage	BTO_0001572
CRB166734	SAMEA103990245	articular cartilage	BTA_FR4934530986	articular cartilage	BTO_0001572
CRB166735	SAMEA103990202	articular cartilage	BTA_FR4934530986	articular cartilage	BTO_0001572
CRB166736	SAMEA103990211	articular cartilage	BTA_FR4934530986	articular cartilage	BTO_0001572
CRB166737	SAMEA103990161	articular cartilage	BTA_FR4934530986	articular cartilage	BTO_0001572
CRB166738	SAMEA103990176	articular cartilage	BTA_FR4934530986	articular cartilage	BTO_0001572
CRB166739	SAMEA103990187	articular cartilage	BTA_FR4934530986	articular cartilage	BTO_0001572
CRB166711	SAMEA103989225	bone marrow	BTA_FR4934530986	bone marrow	BTO_0000141
CRB166712	SAMEA103989233	bone marrow	BTA_FR4934530986	bone marrow	BTO_0000141
CRB166713	SAMEA103989189	bone marrow	BTA_FR4934530986	bone marrow	BTO_0000141
CRB166714	SAMEA103989201	bone marrow	BTA_FR4934530986	bone marrow	BTO_0000141
CRB166715	SAMEA103989138	bone marrow	BTA_FR4934530986	bone marrow	BTO_0000141
CRB166716	SAMEA103989159	bone marrow	BTA_FR4934530986	bone marrow	BTO_0000141
CRB166717	SAMEA103989172	bone marrow	BTA_FR4934530986	bone marrow	BTO_0000141
CRB166718	SAMEA103989108	bone marrow	BTA_FR4934530986	bone marrow	BTO_0000141
CRB166719	SAMEA103989130	bone marrow	BTA_FR4934530986	bone marrow	BTO_0000141
CRB166720	SAMEA103989717	bone marrow	BTA_FR4934530986	bone marrow	BTO_0000141
CRB166721	SAMEA103989727	bone marrow	BTA_FR4934530986	bone marrow	BTO_0000141
CRB166807	SAMEA103989770	cardiac muscle	BTA_FR4934530986	cardiac muscle	BTO_0000199
CRB166808	SAMEA103989779	cardiac muscle	BTA_FR4934530986	cardiac muscle	BTO_0000199
CRB166809	SAMEA103989745	cardiac muscle	BTA_FR4934530986	cardiac muscle	BTO_0000199
CRB166810	SAMEA103990417	cardiac muscle	BTA_FR4934530986	cardiac muscle	BTO_0000199
CRB166811	SAMEA103990428	cardiac muscle	BTA_FR4934530986	cardiac muscle	BTO_0000199
CRB166812	SAMEA103990379	cardiac muscle	BTA_FR4934530986	cardiac muscle	BTO_0000199
CRB166813	SAMEA103990392	cardiac muscle	BTA_FR4934530986	cardiac muscle	BTO_0000199
CRB166814	SAMEA103990332	cardiac muscle	BTA_FR4934530986	cardiac muscle	BTO_0000199
CRB166815	SAMEA103990350	cardiac muscle	BTA_FR4934530986	cardiac muscle	BTO_0000199
CRB166816	SAMEA103990364	cardiac muscle	BTA_FR4934530986	cardiac muscle	BTO_0000199
CRB166690	SAMEA103991375	cerebellum	BTA_FR4934530986	cerebellum	BTO_0000232
CRB166691	SAMEA103991388	cerebellum	BTA_FR4934530986	cerebellum	BTO_0000232
CRB166692	SAMEA103992202	cerebellum	BTA_FR4934530986	cerebellum	BTO_0000232
CRB166693	SAMEA103992216	cerebellum	BTA_FR4934530986	cerebellum	BTO_0000232
CRB166694	SAMEA103992230	cerebellum	BTA_FR4934530986	cerebellum	BTO_0000232
CRB166695	SAMEA103992178	cerebellum	BTA_FR4934530986	cerebellum	BTO_0000232
CRB166696	SAMEA103992188	cerebellum	BTA_FR4934530986	cerebellum	BTO_0000232
CRB166697	SAMEA103992142	cerebellum	BTA_FR4934530986	cerebellum	BTO_0000232
CRB166698	SAMEA103992151	cerebellum	BTA_FR4934530986	cerebellum	BTO_0000232
CRB166699	SAMEA103992160	cerebellum	BTA_FR4934530986	cerebellum	BTO_0000232
CRB166740	SAMEA103990807	colon	BTA_FR4934530986	colon	BTO_0000269
CRB166741	SAMEA103990825	colon	BTA_FR4934530986	colon	BTO_0000269
CRB166742	SAMEA103990773	colon	BTA_FR4934530986	colon	BTO_0000269
CRB166743	SAMEA103990783	colon	BTA_FR4934530986	colon	BTO_0000269
CRB166744	SAMEA103990802	colon	BTA_FR4934530986	colon	BTO_0000269
CRB166745	SAMEA103990757	colon	BTA_FR4934530986	colon	BTO_0000269
CRB166746	SAMEA103990771	colon	BTA_FR4934530986	colon	BTO_0000269
CRB166747	SAMEA103990726	colon	BTA_FR4934530986	colon	BTO_0000269
CRB166748	SAMEA103990738	colon	BTA_FR4934530986	colon	BTO_0000269
CRB166749	SAMEA103990685	colon	BTA_FR4934530986	colon	BTO_0000269
CRB166750	SAMEA103991354	colon	BTA_FR4934530986	colon	BTO_0000269
CRB166785	SAMEA103991966	duodenum	BTA_FR4934530986	duodenum	BTO_0000365
CRB166786	SAMEA103991920	duodenum	BTA_FR4934530986	duodenum	BTO_0000365
CRB166787	SAMEA103991928	duodenum	BTA_FR4934530986	duodenum	BTO_0000365
CRB166788	SAMEA103991947	duodenum	BTA_FR4934530986	duodenum	BTO_0000365
CRB166789	SAMEA103991894	duodenum	BTA_FR4934530986	duodenum	BTO_0000365
CRB166790	SAMEA103988976	duodenum	BTA_FR4934530986	duodenum	BTO_0000365
CRB166791	SAMEA103988939	duodenum	BTA_FR4934530986	duodenum	BTO_0000365
CRB166792	SAMEA103988948	duodenum	BTA_FR4934530986	duodenum	BTO_0000365
CRB166793	SAMEA103988963	duodenum	BTA_FR4934530986	duodenum	BTO_0000365
CRB166794	SAMEA103988916	duodenum	BTA_FR4934530986	duodenum	BTO_0000365
CRB166795	SAMEA103988927	epididymis	BTA_FR4934530986	epididymis	BTO_0000408
CRB166796	SAMEA103988884	epididymis	BTA_FR4934530986	epididymis	BTO_0000408
CRB166797	SAMEA103988891	epididymis	BTA_FR4934530986	epididymis	BTO_0000408
CRB166798	SAMEA103988904	epididymis	BTA_FR4934530986	epididymis	BTO_0000408
CRB166799	SAMEA103988855	epididymis	BTA_FR4934530986	epididymis	BTO_0000408
CRB166800	SAMEA103989851	epididymis	BTA_FR4934530986	epididymis	BTO_0000408
CRB166801	SAMEA103989866	epididymis	BTA_FR4934530986	epididymis	BTO_0000408
CRB166802	SAMEA103989819	epididymis	BTA_FR4934530986	epididymis	BTO_0000408
CRB166803	SAMEA103989828	epididymis	BTA_FR4934530986	epididymis	BTO_0000408
CRB166804	SAMEA103989788	epididymis	BTA_FR4934530986	epididymis	BTO_0000408
CRB166805	SAMEA103989796	epididymis	BTA_FR4934530986	epididymis	BTO_0000408
CRB166700	SAMEA103988684	frontal lobe	BTA_FR4934530986	frontal lobe	BTO_0000484
CRB166701	SAMEA103988638	frontal lobe	BTA_FR4934530986	frontal lobe	BTO_0000484
CRB166702	SAMEA103988653	frontal lobe	BTA_FR4934530986	frontal lobe	BTO_0000484
CRB166703	SAMEA103989540	frontal lobe	BTA_FR4934530986	frontal lobe	BTO_0000484
CRB166704	SAMEA103989551	frontal lobe	BTA_FR4934530986	frontal lobe	BTO_0000484
CRB166705	SAMEA103989506	frontal lobe	BTA_FR4934530986	frontal lobe	BTO_0000484
CRB166706	SAMEA103989517	frontal lobe	BTA_FR4934530986	frontal lobe	BTO_0000484
CRB166707	SAMEA103989529	frontal lobe	BTA_FR4934530986	frontal lobe	BTO_0000484
CRB166708	SAMEA103989487	frontal lobe	BTA_FR4934530986	frontal lobe	BTO_0000484
CRB166709	SAMEA103989495	frontal lobe	BTA_FR4934530986	frontal lobe	BTO_0000484
CRB166710	SAMEA103989261	frontal lobe	BTA_FR4934530986	frontal lobe	BTO_0000484
CRB166951	SAMEA103991905	hypophysis	BTA_FR4934530986	hypophysis	BTO_0001073
CRB166948	SAMEA7983418	hypothalamus	BTA_FR4934530986	hypothalamus	BTO_0000614
CRB166949	SAMEA7993168	hypothalamus	BTA_FR4934530986	hypothalamus	BTO_0000614
CRB166763	SAMEA103990966	ileum	BTA_FR4934530986	ileum	BTO_0000620
CRB166764	SAMEA103990907	ileum	BTA_FR4934530986	ileum	BTO_0000620
CRB166765	SAMEA103990919	ileum	BTA_FR4934530986	ileum	BTO_0000620
CRB166766	SAMEA103990936	ileum	BTA_FR4934530986	ileum	BTO_0000620
CRB166767	SAMEA103991754	ileum	BTA_FR4934530986	ileum	BTO_0000620
CRB166768	SAMEA103991771	ileum	BTA_FR4934530986	ileum	BTO_0000620
CRB166769	SAMEA103991725	ileum	BTA_FR4934530986	ileum	BTO_0000620
CRB166770	SAMEA103991530	ileum	BTA_FR4934530986	ileum	BTO_0000620
CRB166771	SAMEA103991542	ileum	BTA_FR4934530986	ileum	BTO_0000620
CRB166772	SAMEA103991504	ileum	BTA_FR4934530986	ileum	BTO_0000620
CRB166752	SAMEA103991324	jejunum	BTA_FR4934530986	jejunum	BTO_0000657
CRB166753	SAMEA103991331	jejunum	BTA_FR4934530986	jejunum	BTO_0000657
CRB166754	SAMEA103991339	jejunum	BTA_FR4934530986	jejunum	BTO_0000657
CRB166755	SAMEA103991305	jejunum	BTA_FR4934530986	jejunum	BTO_0000657
CRB166756	SAMEA103991314	jejunum	BTA_FR4934530986	jejunum	BTO_0000657
CRB166757	SAMEA103991274	jejunum	BTA_FR4934530986	jejunum	BTO_0000657
CRB166758	SAMEA103991284	jejunum	BTA_FR4934530986	jejunum	BTO_0000657
CRB166759	SAMEA103991233	jejunum	BTA_FR4934530986	jejunum	BTO_0000657
CRB166760	SAMEA103990979	jejunum	BTA_FR4934530986	jejunum	BTO_0000657
CRB166761	SAMEA103990987	jejunum	BTA_FR4934530986	jejunum	BTO_0000657
CRB166850	SAMEA103991636	liver parenchyma	BTA_FR4934530986	liver parenchyma	UBERON_0001280
CRB166851	SAMEA103991607	liver parenchyma	BTA_FR4934530986	liver parenchyma	UBERON_0001280
CRB166852	SAMEA103991612	liver parenchyma	BTA_FR4934530986	liver parenchyma	UBERON_0001280
CRB166853	SAMEA103991618	liver parenchyma	BTA_FR4934530986	liver parenchyma	UBERON_0001280
CRB166854	SAMEA103991588	liver parenchyma	BTA_FR4934530986	liver parenchyma	UBERON_0001280
CRB166855	SAMEA103991596	liver parenchyma	BTA_FR4934530986	liver parenchyma	UBERON_0001280
CRB166856	SAMEA103991566	liver parenchyma	BTA_FR4934530986	liver parenchyma	UBERON_0001280
CRB166857	SAMEA103991571	liver parenchyma	BTA_FR4934530986	liver parenchyma	UBERON_0001280
CRB166858	SAMEA103991546	liver parenchyma	BTA_FR4934530986	liver parenchyma	UBERON_0001280
CRB166859	SAMEA103991553	liver parenchyma	BTA_FR4934530986	liver parenchyma	UBERON_0001280
CRB166860	SAMEA103992157	liver parenchyma	BTA_FR4934530986	liver parenchyma	UBERON_0001280
CRB167170	SAMEA103989019	liver parenchyma	BTA_FR4934530986	liver parenchyma	UBERON_0001280
CRB167171	SAMEA103989015	liver parenchyma	BTA_FR4934530986	liver parenchyma	UBERON_0001280
CRB167173	SAMEA103988993	liver parenchyma	BTA_FR4934530986	liver parenchyma	UBERON_0001280
CRB167174	SAMEA103989011	liver parenchyma	BTA_FR4934530986	liver parenchyma	UBERON_0001280
CRB167176	SAMEA103988988	liver parenchyma	BTA_FR4934530986	liver parenchyma	UBERON_0001280
CRB167177	SAMEA103988984	liver parenchyma	BTA_FR4934530986	liver parenchyma	UBERON_0001280
CRB167178	SAMEA103988940	liver parenchyma	BTA_FR4934530986	liver parenchyma	UBERON_0001280
CRB167179	SAMEA103988952	liver parenchyma	BTA_FR4934530986	liver parenchyma	UBERON_0001280
CRB166862	SAMEA103992133	longissimus lumborum	BTA_FR4934530986	longissimus lumborum	BTO_0001925
CRB166863	SAMEA103992084	longissimus lumborum	BTA_FR4934530986	longissimus lumborum	BTO_0001925
CRB166864	SAMEA103992096	longissimus lumborum	BTA_FR4934530986	longissimus lumborum	BTO_0001925
CRB166865	SAMEA103992112	longissimus lumborum	BTA_FR4934530986	longissimus lumborum	BTO_0001925
CRB166866	SAMEA103992065	longissimus lumborum	BTA_FR4934530986	longissimus lumborum	BTO_0001925
CRB166867	SAMEA103992078	longissimus lumborum	BTA_FR4934530986	longissimus lumborum	BTO_0001925
CRB166868	SAMEA103992035	longissimus lumborum	BTA_FR4934530986	longissimus lumborum	BTO_0001925
CRB166869	SAMEA103992048	longissimus lumborum	BTA_FR4934530986	longissimus lumborum	BTO_0001925
CRB166870	SAMEA103991794	longissimus lumborum	BTA_FR4934530986	longissimus lumborum	BTO_0001925
CRB166871	SAMEA103989079	longissimus lumborum	BTA_FR4934530986	longissimus lumborum	BTO_0001925
CRB166840	SAMEA103991119	lung parenchyma	BTA_FR4934530986	lung parenchyma	UBERON_0008946
CRB166841	SAMEA103991073	lung parenchyma	BTA_FR4934530986	lung parenchyma	UBERON_0008946
CRB166842	SAMEA103991079	lung parenchyma	BTA_FR4934530986	lung parenchyma	UBERON_0008946
CRB166843	SAMEA103991095	lung parenchyma	BTA_FR4934530986	lung parenchyma	UBERON_0008946
CRB166844	SAMEA103991051	lung parenchyma	BTA_FR4934530986	lung parenchyma	UBERON_0008946
CRB166845	SAMEA103991067	lung parenchyma	BTA_FR4934530986	lung parenchyma	UBERON_0008946
CRB166846	SAMEA103991025	lung parenchyma	BTA_FR4934530986	lung parenchyma	UBERON_0008946
CRB166847	SAMEA103991032	lung parenchyma	BTA_FR4934530986	lung parenchyma	UBERON_0008946
CRB166848	SAMEA103990993	lung parenchyma	BTA_FR4934530986	lung parenchyma	UBERON_0008946
CRB166849	SAMEA103991006	lung parenchyma	BTA_FR4934530986	lung parenchyma	UBERON_0008946
CRB166952	SAMEA103991916	mediastinal lymph node	BTA_FR4934530986	mediastinal lymph node	UBERON_0002524
CRB166953	SAMEA103991865	mediastinal lymph node	BTA_FR4934530986	mediastinal lymph node	UBERON_0002524
CRB166722	SAMEA103989738	olfactory lobe	BTA_FR4934530986	olfactory lobe	BTO_0001362
CRB166723	SAMEA103989696	olfactory lobe	BTA_FR4934530986	olfactory lobe	BTO_0001362
CRB166724	SAMEA103989712	olfactory lobe	BTA_FR4934530986	olfactory lobe	BTO_0001362
CRB166725	SAMEA103989667	olfactory lobe	BTA_FR4934530986	olfactory lobe	BTO_0001362
CRB166726	SAMEA103989675	olfactory lobe	BTA_FR4934530986	olfactory lobe	BTO_0001362
CRB182225	SAMEA103989942	olfactory lobe	BTA_FR4934530986	olfactory lobe	BTO_0001362
CRB166872	SAMEA103989086	pancreas	BTA_FR4934530986	pancreas	BTO_0000988
CRB166873	SAMEA103989046	pancreas	BTA_FR4934530986	pancreas	BTO_0000988
CRB166874	SAMEA103989056	pancreas	BTA_FR4934530986	pancreas	BTO_0000988
CRB166875	SAMEA103989066	pancreas	BTA_FR4934530986	pancreas	BTO_0000988
CRB166876	SAMEA103989026	pancreas	BTA_FR4934530986	pancreas	BTO_0000988
CRB166877	SAMEA103989034	pancreas	BTA_FR4934530986	pancreas	BTO_0000988
CRB166878	SAMEA103989001	pancreas	BTA_FR4934530986	pancreas	BTO_0000988
CRB166879	SAMEA103989007	pancreas	BTA_FR4934530986	pancreas	BTO_0000988
CRB166880	SAMEA103988745	pancreas	BTA_FR4934530986	pancreas	BTO_0000988
CRB166881	SAMEA103988698	pancreas	BTA_FR4934530986	pancreas	BTO_0000988
CRB166882	SAMEA103988711	pancreas	BTA_FR4934530986	pancreas	BTO_0000988
CRB166773	SAMEA103991511	Peyer's patch	BTA_FR4934530986	Peyer's patches	BTO_0001784
CRB166774	SAMEA103991473	Peyer's patch	BTA_FR4934530986	Peyer's patches	BTO_0001784
CRB166775	SAMEA103991483	Peyer's patch	BTA_FR4934530986	Peyer's patches	BTO_0001784
CRB166776	SAMEA103991491	Peyer's patch	BTA_FR4934530986	Peyer's patches	BTO_0001784
CRB166777	SAMEA103991446	Peyer's patch	BTA_FR4934530986	Peyer's patches	BTO_0001784
CRB166778	SAMEA103991458	Peyer's patch	BTA_FR4934530986	Peyer's patches	BTO_0001784
CRB166779	SAMEA103991414	Peyer's patch	BTA_FR4934530986	Peyer's patches	BTO_0001784
CRB166780	SAMEA103992015	Peyer's patch	BTA_FR4934530986	Peyer's patches	BTO_0001784
CRB166781	SAMEA103992025	Peyer's patch	BTA_FR4934530986	Peyer's patches	BTO_0001784
CRB166782	SAMEA103991984	Peyer's patch	BTA_FR4934530986	Peyer's patches	BTO_0001784
CRB166783	SAMEA103991995	Peyer's patch	BTA_FR4934530986	Peyer's patches	BTO_0001784
CRB166818	SAMEA103990327	renal cortex	BTA_FR4934530986	renal cortex	BTO_0001166
CRB166819	SAMEA103990280	renal cortex	BTA_FR4934530986	renal cortex	BTO_0001166
CRB166820	SAMEA103990014	renal cortex	BTA_FR4934530986	renal cortex	BTO_0001166
CRB166821	SAMEA103990027	renal cortex	BTA_FR4934530986	renal cortex	BTO_0001166
CRB166822	SAMEA103989984	renal cortex	BTA_FR4934530986	renal cortex	BTO_0001166
CRB166823	SAMEA103990001	renal cortex	BTA_FR4934530986	renal cortex	BTO_0001166
CRB166824	SAMEA103990887	renal cortex	BTA_FR4934530986	renal cortex	BTO_0001166
CRB166825	SAMEA103990895	renal cortex	BTA_FR4934530986	renal cortex	BTO_0001166
CRB166826	SAMEA103990850	renal cortex	BTA_FR4934530986	renal cortex	BTO_0001166
CRB166827	SAMEA103990862	renal cortex	BTA_FR4934530986	renal cortex	BTO_0001166
CRB166828	SAMEA103990875	renal medulla	BTA_FR4934530986	renal medulla	BTO_0001167
CRB166829	SAMEA103990833	renal medulla	BTA_FR4934530986	renal medulla	BTO_0001167
CRB166830	SAMEA103990577	renal medulla	BTA_FR4934530986	renal medulla	BTO_0001167
CRB166831	SAMEA103990588	renal medulla	BTA_FR4934530986	renal medulla	BTO_0001167
CRB166832	SAMEA103990549	renal medulla	BTA_FR4934530986	renal medulla	BTO_0001167
CRB166833	SAMEA103990557	renal medulla	BTA_FR4934530986	renal medulla	BTO_0001167
CRB166834	SAMEA103990524	renal medulla	BTA_FR4934530986	renal medulla	BTO_0001167
CRB166835	SAMEA103990533	renal medulla	BTA_FR4934530986	renal medulla	BTO_0001167
CRB166836	SAMEA103990489	renal medulla	BTA_FR4934530986	renal medulla	BTO_0001167
CRB166837	SAMEA103990501	renal medulla	BTA_FR4934530986	renal medulla	BTO_0001167
CRB166838	SAMEA103990513	renal medulla	BTA_FR4934530986	renal medulla	BTO_0001167
CRB166904	SAMEA103990110	seminal vesicle	BTA_FR4934530986	seminal vesicle	BTO_0001234
CRB166905	SAMEA103990118	seminal vesicle	BTA_FR4934530986	seminal vesicle	BTO_0001234
CRB166906	SAMEA103990071	seminal vesicle	BTA_FR4934530986	seminal vesicle	BTO_0001234
CRB166907	SAMEA103990085	seminal vesicle	BTA_FR4934530986	seminal vesicle	BTO_0001234
CRB166908	SAMEA103990037	seminal vesicle	BTA_FR4934530986	seminal vesicle	BTO_0001234
CRB166909	SAMEA103990047	seminal vesicle	BTA_FR4934530986	seminal vesicle	BTO_0001234
CRB166910	SAMEA103990746	seminal vesicle	BTA_FR4934530986	seminal vesicle	BTO_0001234
CRB166911	SAMEA103990695	seminal vesicle	BTA_FR4934530986	seminal vesicle	BTO_0001234
CRB166912	SAMEA103990703	seminal vesicle	BTA_FR4934530986	seminal vesicle	BTO_0001234
CRB166913	SAMEA103990653	seminal vesicle	BTA_FR4934530986	seminal vesicle	BTO_0001234
CRB166914	SAMEA103990670	seminal vesicle	BTA_FR4934530986	seminal vesicle	BTO_0001234
CRB166894	SAMEA103989255	spermatozoon	BTA_FR4934530986	spermatozoon	BTO_0001277
CRB166895	SAMEA103989218	spermatozoon	BTA_FR4934530986	spermatozoon	BTO_0001277
CRB166896	SAMEA103989227	spermatozoon	BTA_FR4934530986	spermatozoon	BTO_0001277
CRB166897	SAMEA103989236	spermatozoon	BTA_FR4934530986	spermatozoon	BTO_0001277
CRB166898	SAMEA103989193	spermatozoon	BTA_FR4934530986	spermatozoon	BTO_0001277
CRB166899	SAMEA103989204	spermatozoon	BTA_FR4934530986	spermatozoon	BTO_0001277
CRB166900	SAMEA103990185	spermatozoon	BTA_FR4934530986	spermatozoon	BTO_0001277
CRB166901	SAMEA103990132	spermatozoon	BTA_FR4934530986	spermatozoon	BTO_0001277
CRB166902	SAMEA103990145	spermatozoon	BTA_FR4934530986	spermatozoon	BTO_0001277
CRB166903	SAMEA103990099	spermatozoon	BTA_FR4934530986	spermatozoon	BTO_0001277
CRB166956	SAMEA103991839	spleen	BTA_FR4934530986	spleen	BTO_0001281
CRB166957	SAMEA103991798	spleen	BTA_FR4934530986	spleen	BTO_0001281
CRB167190	SAMEA103989224	spleen	BTA_FR4934530986	spleen	BTO_0001281
CRB167191	SAMEA103989234	spleen	BTA_FR4934530986	spleen	BTO_0001281
CRB167192	SAMEA103989182	spleen	BTA_FR4934530986	spleen	BTO_0001281
CRB167193	SAMEA103989179	spleen	BTA_FR4934530986	spleen	BTO_0001281
CRB167194	SAMEA103989198	spleen	BTA_FR4934530986	spleen	BTO_0001281
CRB167195	SAMEA103989139	spleen	BTA_FR4934530986	spleen	BTO_0001281
CRB167196	SAMEA103989174	spleen	BTA_FR4934530986	spleen	BTO_0001281
CRB167197	SAMEA103989112	spleen	BTA_FR4934530986	spleen	BTO_0001281
CRB167198	SAMEA103989128	spleen	BTA_FR4934530986	spleen	BTO_0001281
CRB167199	SAMEA103989126	spleen	BTA_FR4934530986	spleen	BTO_0001281
CRB166678	SAMEA103991109	subcutaneous adipose tissue	BTA_FR4934530986	subcutaneous adipose tissue	BTO_0004042
CRB166679	SAMEA103991123	subcutaneous adipose tissue	BTA_FR4934530986	subcutaneous adipose tissue	BTO_0004042
CRB166680	SAMEA103991691	subcutaneous adipose tissue	BTA_FR4934530986	subcutaneous adipose tissue	BTO_0004042
CRB166681	SAMEA103991706	subcutaneous adipose tissue	BTA_FR4934530986	subcutaneous adipose tissue	BTO_0004042
CRB166682	SAMEA103991717	subcutaneous adipose tissue	BTA_FR4934530986	subcutaneous adipose tissue	BTO_0004042
CRB166683	SAMEA103991674	subcutaneous adipose tissue	BTA_FR4934530986	subcutaneous adipose tissue	BTO_0004042
CRB166684	SAMEA103991685	subcutaneous adipose tissue	BTA_FR4934530986	subcutaneous adipose tissue	BTO_0004042
CRB166685	SAMEA103991647	subcutaneous adipose tissue	BTA_FR4934530986	subcutaneous adipose tissue	BTO_0004042
CRB166686	SAMEA103991659	subcutaneous adipose tissue	BTA_FR4934530986	subcutaneous adipose tissue	BTO_0004042
CRB166687	SAMEA103991620	subcutaneous adipose tissue	BTA_FR4934530986	subcutaneous adipose tissue	BTO_0004042
CRB166688	SAMEA103991627	subcutaneous adipose tissue	BTA_FR4934530986	subcutaneous adipose tissue	BTO_0004042
CRB166938	SAMEA103991649	testis	BTA_FR4934530986	testis	BTO_0001363
CRB166939	SAMEA103991663	testis	BTA_FR4934530986	testis	BTO_0001363
CRB166940	SAMEA103991405	testis	BTA_FR4934530986	testis	BTO_0001363
CRB166941	SAMEA103991415	testis	BTA_FR4934530986	testis	BTO_0001363
CRB166942	SAMEA103991431	testis	BTA_FR4934530986	testis	BTO_0001363
CRB166943	SAMEA103991379	testis	BTA_FR4934530986	testis	BTO_0001363
CRB166944	SAMEA103991397	testis	BTA_FR4934530986	testis	BTO_0001363
CRB166945	SAMEA103992207	testis	BTA_FR4934530986	testis	BTO_0001363
CRB166946	SAMEA103992220	testis	BTA_FR4934530986	testis	BTO_0001363
CRB166947	SAMEA103992166	testis	BTA_FR4934530986	testis	BTO_0001363
CRB167210	SAMEA103990673	testis	BTA_FR4934530986	testis	BTO_0001363
CRB167679	SAMEA103992225	thymus	BTA_FR4934530986	thymus	BTO_0001374
CRB167680	SAMEA103991931	thymus	BTA_FR4934530986	thymus	BTO_0001374
CRB167681	SAMEA103991943	thymus	BTA_FR4934530986	thymus	BTO_0001374
CRB167682	SAMEA103991891	thymus	BTA_FR4934530986	thymus	BTO_0001374
CRB167683	SAMEA103991889	thymus	BTA_FR4934530986	thymus	BTO_0001374
CRB167684	SAMEA103991910	thymus	BTA_FR4934530986	thymus	BTO_0001374
CRB167685	SAMEA103991851	thymus	BTA_FR4934530986	thymus	BTO_0001374
CRB167686	SAMEA103991878	thymus	BTA_FR4934530986	thymus	BTO_0001374
CRB167687	SAMEA103991834	thymus	BTA_FR4934530986	thymus	BTO_0001374
CRB167688	SAMEA103991843	thymus	BTA_FR4934530986	thymus	BTO_0001374
CRB167689	SAMEA103991840	thymus	BTA_FR4934530986	thymus	BTO_0001374
CRB166958	SAMEA103991810	thyroid gland	BTA_FR4934530986	thyroid gland	BTO_0001379
CRB166959	SAMEA103991821	thyroid gland	BTA_FR4934530986	thyroid gland	BTO_0001379
CRB166926	SAMEA103991181	tracheal epithelium	BTA_FR4934530986	tracheal epithelium	BTO_0001389
CRB166927	SAMEA103991191	tracheal epithelium	BTA_FR4934530986	tracheal epithelium	BTO_0001389
CRB166928	SAMEA103991141	tracheal epithelium	BTA_FR4934530986	tracheal epithelium	BTO_0001389
CRB166929	SAMEA103991149	tracheal epithelium	BTA_FR4934530986	tracheal epithelium	BTO_0001389
CRB166930	SAMEA103991772	tracheal epithelium	BTA_FR4934530986	tracheal epithelium	BTO_0001389
CRB166931	SAMEA103991734	tracheal epithelium	BTA_FR4934530986	tracheal epithelium	BTO_0001389
CRB166932	SAMEA103991741	tracheal epithelium	BTA_FR4934530986	tracheal epithelium	BTO_0001389
CRB166933	SAMEA103991703	tracheal epithelium	BTA_FR4934530986	tracheal epithelium	BTO_0001389
CRB166934	SAMEA103991711	tracheal epithelium	BTA_FR4934530986	tracheal epithelium	BTO_0001389
CRB166935	SAMEA103991665	tracheal epithelium	BTA_FR4934530986	tracheal epithelium	BTO_0001389
CRB166936	SAMEA103991679	tracheal epithelium	BTA_FR4934530986	tracheal epithelium	BTO_0001389
CRB165952	SAMEA103991692	abdominal adipose tissue	BTA_FR6125611952	abdominal adipose tissue	BTO_0004041
CRB165953	SAMEA103991638	abdominal adipose tissue	BTA_FR6125611952	abdominal adipose tissue	BTO_0004041
CRB165954	SAMEA103991622	abdominal adipose tissue	BTA_FR6125611952	abdominal adipose tissue	BTO_0004041
CRB165955	SAMEA103991661	abdominal adipose tissue	BTA_FR6125611952	abdominal adipose tissue	BTO_0004041
CRB165956	SAMEA103991655	abdominal adipose tissue	BTA_FR6125611952	abdominal adipose tissue	BTO_0004041
CRB165957	SAMEA103991599	abdominal adipose tissue	BTA_FR6125611952	abdominal adipose tissue	BTO_0004041
CRB165958	SAMEA103991590	abdominal adipose tissue	BTA_FR6125611952	abdominal adipose tissue	BTO_0004041
CRB165959	SAMEA103991582	abdominal adipose tissue	BTA_FR6125611952	abdominal adipose tissue	BTO_0004041
CRB165960	SAMEA103992194	abdominal adipose tissue	BTA_FR6125611952	abdominal adipose tissue	BTO_0004041
CRB165961	SAMEA103992182	abdominal adipose tissue	BTA_FR6125611952	abdominal adipose tissue	BTO_0004041
CRB165962	SAMEA103992165	abdominal adipose tissue	BTA_FR6125611952	abdominal adipose tissue	BTO_0004041
CRB165974	SAMEA103991777	adrenal cortex	BTA_FR6125611952	adrenal cortex	BTO_0000045
CRB165975	SAMEA103991815	adrenal cortex	BTA_FR6125611952	adrenal cortex	BTO_0000045
CRB165976	SAMEA103991803	adrenal cortex	BTA_FR6125611952	adrenal cortex	BTO_0000045
CRB165977	SAMEA103989062	adrenal cortex	BTA_FR6125611952	adrenal cortex	BTO_0000045
CRB165978	SAMEA103989053	adrenal cortex	BTA_FR6125611952	adrenal cortex	BTO_0000045
CRB165979	SAMEA103989093	adrenal cortex	BTA_FR6125611952	adrenal cortex	BTO_0000045
CRB165980	SAMEA103988767	adrenal cortex	BTA_FR6125611952	adrenal cortex	BTO_0000045
CRB165981	SAMEA103988758	adrenal cortex	BTA_FR6125611952	adrenal cortex	BTO_0000045
CRB165982	SAMEA103988806	adrenal cortex	BTA_FR6125611952	adrenal cortex	BTO_0000045
CRB165983	SAMEA103988795	adrenal cortex	BTA_FR6125611952	adrenal cortex	BTO_0000045
CRB165984	SAMEA103988780	adrenal cortex	BTA_FR6125611952	adrenal cortex	BTO_0000045
CRB166025	SAMEA103989412	articular cartilage	BTA_FR6125611952	articular cartilage	BTO_0001572
CRB166026	SAMEA103989421	articular cartilage	BTA_FR6125611952	articular cartilage	BTO_0001572
CRB166027	SAMEA103989378	articular cartilage	BTA_FR6125611952	articular cartilage	BTO_0001572
CRB166028	SAMEA103989390	articular cartilage	BTA_FR6125611952	articular cartilage	BTO_0001572
CRB166029	SAMEA103989402	articular cartilage	BTA_FR6125611952	articular cartilage	BTO_0001572
CRB166030	SAMEA103989959	articular cartilage	BTA_FR6125611952	articular cartilage	BTO_0001572
CRB166031	SAMEA103989966	articular cartilage	BTA_FR6125611952	articular cartilage	BTO_0001572
CRB166032	SAMEA103989927	articular cartilage	BTA_FR6125611952	articular cartilage	BTO_0001572
CRB166033	SAMEA103989938	articular cartilage	BTA_FR6125611952	articular cartilage	BTO_0001572
CRB166034	SAMEA103989950	articular cartilage	BTA_FR6125611952	articular cartilage	BTO_0001572
CRB166035	SAMEA103989904	articular cartilage	BTA_FR6125611952	articular cartilage	BTO_0001572
CRB166014	SAMEA103988898	bone marrow	BTA_FR6125611952	bone marrow	BTO_0000141
CRB166015	SAMEA103988847	bone marrow	BTA_FR6125611952	bone marrow	BTO_0000141
CRB166016	SAMEA103988862	bone marrow	BTA_FR6125611952	bone marrow	BTO_0000141
CRB166017	SAMEA103988875	bone marrow	BTA_FR6125611952	bone marrow	BTO_0000141
CRB166018	SAMEA103988821	bone marrow	BTA_FR6125611952	bone marrow	BTO_0000141
CRB166019	SAMEA103988837	bone marrow	BTA_FR6125611952	bone marrow	BTO_0000141
CRB166020	SAMEA103989457	bone marrow	BTA_FR6125611952	bone marrow	BTO_0000141
CRB166021	SAMEA103989467	bone marrow	BTA_FR6125611952	bone marrow	BTO_0000141
CRB166022	SAMEA103989478	bone marrow	BTA_FR6125611952	bone marrow	BTO_0000141
CRB166023	SAMEA103989437	bone marrow	BTA_FR6125611952	bone marrow	BTO_0000141
CRB166024	SAMEA103989447	bone marrow	BTA_FR6125611952	bone marrow	BTO_0000141
CRB166092	SAMEA103991389	cardiac muscle	BTA_FR6125611952	cardiac muscle	BTO_0000199
CRB166093	SAMEA103991398	cardiac muscle	BTA_FR6125611952	cardiac muscle	BTO_0000199
CRB166094	SAMEA103992213	cardiac muscle	BTA_FR6125611952	cardiac muscle	BTO_0000199
CRB166095	SAMEA103992227	cardiac muscle	BTA_FR6125611952	cardiac muscle	BTO_0000199
CRB166096	SAMEA103992170	cardiac muscle	BTA_FR6125611952	cardiac muscle	BTO_0000199
CRB166097	SAMEA103992186	cardiac muscle	BTA_FR6125611952	cardiac muscle	BTO_0000199
CRB166098	SAMEA103992138	cardiac muscle	BTA_FR6125611952	cardiac muscle	BTO_0000199
CRB166099	SAMEA103992149	cardiac muscle	BTA_FR6125611952	cardiac muscle	BTO_0000199
CRB166100	SAMEA103988668	cardiac muscle	BTA_FR6125611952	cardiac muscle	BTO_0000199
CRB166101	SAMEA103988682	cardiac muscle	BTA_FR6125611952	cardiac muscle	BTO_0000199
CRB165986	SAMEA103988690	cerebellum	BTA_FR6125611952	cerebellum	BTO_0000232
CRB165987	SAMEA103988739	cerebellum	BTA_FR6125611952	cerebellum	BTO_0000232
CRB165988	SAMEA103988726	cerebellum	BTA_FR6125611952	cerebellum	BTO_0000232
CRB165989	SAMEA103988654	cerebellum	BTA_FR6125611952	cerebellum	BTO_0000232
CRB165990	SAMEA103989394	cerebellum	BTA_FR6125611952	cerebellum	BTO_0000232
CRB165991	SAMEA103989380	cerebellum	BTA_FR6125611952	cerebellum	BTO_0000232
CRB165992	SAMEA103989312	cerebellum	BTA_FR6125611952	cerebellum	BTO_0000232
CRB165993	SAMEA103989299	cerebellum	BTA_FR6125611952	cerebellum	BTO_0000232
CRB165994	SAMEA103989349	cerebellum	BTA_FR6125611952	cerebellum	BTO_0000232
CRB165995	SAMEA103989336	cerebellum	BTA_FR6125611952	cerebellum	BTO_0000232
CRB166036	SAMEA103989919	colon	BTA_FR6125611952	colon	BTO_0000269
CRB166037	SAMEA103989878	colon	BTA_FR6125611952	colon	BTO_0000269
CRB166038	SAMEA103989887	colon	BTA_FR6125611952	colon	BTO_0000269
CRB166039	SAMEA103989895	colon	BTA_FR6125611952	colon	BTO_0000269
CRB166040	SAMEA103989619	colon	BTA_FR6125611952	colon	BTO_0000269
CRB166041	SAMEA103989629	colon	BTA_FR6125611952	colon	BTO_0000269
CRB166042	SAMEA103989590	colon	BTA_FR6125611952	colon	BTO_0000269
CRB166043	SAMEA103989599	colon	BTA_FR6125611952	colon	BTO_0000269
CRB166044	SAMEA103989608	colon	BTA_FR6125611952	colon	BTO_0000269
CRB166045	SAMEA103989574	colon	BTA_FR6125611952	colon	BTO_0000269
CRB166046	SAMEA103989580	colon	BTA_FR6125611952	colon	BTO_0000269
CRB166179	SAMEA103991452	corpus luteum	BTA_FR6125611952	corpus luteum	BTO_0000292
CRB166180	SAMEA103992004	corpus luteum	BTA_FR6125611952	corpus luteum	BTO_0000292
CRB166181	SAMEA103992012	corpus luteum	BTA_FR6125611952	corpus luteum	BTO_0000292
CRB166182	SAMEA103992021	corpus luteum	BTA_FR6125611952	corpus luteum	BTO_0000292
CRB166183	SAMEA103991981	corpus luteum	BTA_FR6125611952	corpus luteum	BTO_0000292
CRB166184	SAMEA103991990	corpus luteum	BTA_FR6125611952	corpus luteum	BTO_0000292
CRB166185	SAMEA103991951	corpus luteum	BTA_FR6125611952	corpus luteum	BTO_0000292
CRB166186	SAMEA103991962	corpus luteum	BTA_FR6125611952	corpus luteum	BTO_0000292
CRB166187	SAMEA103991971	corpus luteum	BTA_FR6125611952	corpus luteum	BTO_0000292
CRB166188	SAMEA103991930	corpus luteum	BTA_FR6125611952	corpus luteum	BTO_0000292
CRB166189	SAMEA103991944	corpus luteum	BTA_FR6125611952	corpus luteum	BTO_0000292
CRB166048	SAMEA103990452	duodenum	BTA_FR6125611952	duodenum	BTO_0000365
CRB166049	SAMEA103990401	duodenum	BTA_FR6125611952	duodenum	BTO_0000365
CRB166050	SAMEA103990137	duodenum	BTA_FR6125611952	duodenum	BTO_0000365
CRB166051	SAMEA103990153	duodenum	BTA_FR6125611952	duodenum	BTO_0000365
CRB166052	SAMEA103990103	duodenum	BTA_FR6125611952	duodenum	BTO_0000365
CRB166053	SAMEA103990112	duodenum	BTA_FR6125611952	duodenum	BTO_0000365
CRB166054	SAMEA103990063	duodenum	BTA_FR6125611952	duodenum	BTO_0000365
CRB166055	SAMEA103990075	duodenum	BTA_FR6125611952	duodenum	BTO_0000365
CRB166056	SAMEA103990091	duodenum	BTA_FR6125611952	duodenum	BTO_0000365
CRB166057	SAMEA103990038	duodenum	BTA_FR6125611952	duodenum	BTO_0000365
CRB165996	SAMEA103989317	frontal lobe	BTA_FR6125611952	frontal lobe	BTO_0000484
CRB165997	SAMEA103989256	frontal lobe	BTA_FR6125611952	frontal lobe	BTO_0000484
CRB165998	SAMEA103989243	frontal lobe	BTA_FR6125611952	frontal lobe	BTO_0000484
CRB165999	SAMEA103989284	frontal lobe	BTA_FR6125611952	frontal lobe	BTO_0000484
CRB166000	SAMEA103991999	frontal lobe	BTA_FR6125611952	frontal lobe	BTO_0000484
CRB166001	SAMEA103991960	frontal lobe	BTA_FR6125611952	frontal lobe	BTO_0000484
CRB166002	SAMEA103991968	frontal lobe	BTA_FR6125611952	frontal lobe	BTO_0000484
CRB166003	SAMEA103991924	frontal lobe	BTA_FR6125611952	frontal lobe	BTO_0000484
CRB166004	SAMEA103991936	frontal lobe	BTA_FR6125611952	frontal lobe	BTO_0000484
CRB166005	SAMEA103991881	frontal lobe	BTA_FR6125611952	frontal lobe	BTO_0000484
CRB166006	SAMEA103991899	frontal lobe	BTA_FR6125611952	frontal lobe	BTO_0000484
CRB166274	SAMEA103989044	hypophysis	BTA_FR6125611952	hypophysis	BTO_0001073
CRB166272	SAMEA7976668	hypothalamus	BTA_FR6125611952	hypothalamus	BTO_0000614
CRB166273	SAMEA7987168	hypothalamus	BTA_FR6125611952	hypothalamus	BTO_0000614
CRB166059	SAMEA103990008	ileum	BTA_FR6125611952	ileum	BTO_0000620
CRB166060	SAMEA103990696	ileum	BTA_FR6125611952	ileum	BTO_0000620
CRB166061	SAMEA103990709	ileum	BTA_FR6125611952	ileum	BTO_0000620
CRB166062	SAMEA103990663	ileum	BTA_FR6125611952	ileum	BTO_0000620
CRB166063	SAMEA103990675	ileum	BTA_FR6125611952	ileum	BTO_0000620
CRB166064	SAMEA103990620	ileum	BTA_FR6125611952	ileum	BTO_0000620
CRB166065	SAMEA103990635	ileum	BTA_FR6125611952	ileum	BTO_0000620
CRB166066	SAMEA103990651	ileum	BTA_FR6125611952	ileum	BTO_0000620
CRB166067	SAMEA103990603	ileum	BTA_FR6125611952	ileum	BTO_0000620
CRB166068	SAMEA103990610	ileum	BTA_FR6125611952	ileum	BTO_0000620
CRB166070	SAMEA103991251	jejunum	BTA_FR6125611952	jejunum	BTO_0000657
CRB166071	SAMEA103991263	jejunum	BTA_FR6125611952	jejunum	BTO_0000657
CRB166072	SAMEA103991209	jejunum	BTA_FR6125611952	jejunum	BTO_0000657
CRB166073	SAMEA103991223	jejunum	BTA_FR6125611952	jejunum	BTO_0000657
CRB166074	SAMEA103991173	jejunum	BTA_FR6125611952	jejunum	BTO_0000657
CRB166075	SAMEA103991185	jejunum	BTA_FR6125611952	jejunum	BTO_0000657
CRB166076	SAMEA103991128	jejunum	BTA_FR6125611952	jejunum	BTO_0000657
CRB166077	SAMEA103991144	jejunum	BTA_FR6125611952	jejunum	BTO_0000657
CRB166078	SAMEA103991159	jejunum	BTA_FR6125611952	jejunum	BTO_0000657
CRB166079	SAMEA103991101	jejunum	BTA_FR6125611952	jejunum	BTO_0000657
CRB166124	SAMEA103989694	liver parenchyma	BTA_FR6125611952	liver parenchyma	UBERON_0001280
CRB166125	SAMEA103989707	liver parenchyma	BTA_FR6125611952	liver parenchyma	UBERON_0001280
CRB166126	SAMEA103989661	liver parenchyma	BTA_FR6125611952	liver parenchyma	UBERON_0001280
CRB166127	SAMEA103989674	liver parenchyma	BTA_FR6125611952	liver parenchyma	UBERON_0001280
CRB166128	SAMEA103989686	liver parenchyma	BTA_FR6125611952	liver parenchyma	UBERON_0001280
CRB166129	SAMEA103989643	liver parenchyma	BTA_FR6125611952	liver parenchyma	UBERON_0001280
CRB166130	SAMEA103990293	liver parenchyma	BTA_FR6125611952	liver parenchyma	UBERON_0001280
CRB166131	SAMEA103990251	liver parenchyma	BTA_FR6125611952	liver parenchyma	UBERON_0001280
CRB166132	SAMEA103990259	liver parenchyma	BTA_FR6125611952	liver parenchyma	UBERON_0001280
CRB166133	SAMEA103990274	liver parenchyma	BTA_FR6125611952	liver parenchyma	UBERON_0001280
CRB166134	SAMEA103990232	liver parenchyma	BTA_FR6125611952	liver parenchyma	UBERON_0001280
CRB167050	SAMEA103991297	liver parenchyma	BTA_FR6125611952	liver parenchyma	UBERON_0001280
CRB167051	SAMEA103991308	liver parenchyma	BTA_FR6125611952	liver parenchyma	UBERON_0001280
CRB167053	SAMEA103991291	liver parenchyma	BTA_FR6125611952	liver parenchyma	UBERON_0001280
CRB167054	SAMEA103991245	liver parenchyma	BTA_FR6125611952	liver parenchyma	UBERON_0001280
CRB167056	SAMEA103991259	liver parenchyma	BTA_FR6125611952	liver parenchyma	UBERON_0001280
CRB167057	SAMEA103991202	liver parenchyma	BTA_FR6125611952	liver parenchyma	UBERON_0001280
CRB167058	SAMEA103991218	liver parenchyma	BTA_FR6125611952	liver parenchyma	UBERON_0001280
CRB167059	SAMEA103991182	liver parenchyma	BTA_FR6125611952	liver parenchyma	UBERON_0001280
CRB166158	SAMEA103991270	longissimus lumborum	BTA_FR6125611952	longissimus lumborum	BTO_0001925
CRB166159	SAMEA103991278	longissimus lumborum	BTA_FR6125611952	longissimus lumborum	BTO_0001925
CRB166160	SAMEA103991015	longissimus lumborum	BTA_FR6125611952	longissimus lumborum	BTO_0001925
CRB166161	SAMEA103990977	longissimus lumborum	BTA_FR6125611952	longissimus lumborum	BTO_0001925
CRB166162	SAMEA103990982	longissimus lumborum	BTA_FR6125611952	longissimus lumborum	BTO_0001925
CRB166163	SAMEA103990941	longissimus lumborum	BTA_FR6125611952	longissimus lumborum	BTO_0001925
CRB166164	SAMEA103990957	longissimus lumborum	BTA_FR6125611952	longissimus lumborum	BTO_0001925
CRB166165	SAMEA103990969	longissimus lumborum	BTA_FR6125611952	longissimus lumborum	BTO_0001925
CRB166166	SAMEA103990922	longissimus lumborum	BTA_FR6125611952	longissimus lumborum	BTO_0001925
CRB166167	SAMEA103990934	longissimus lumborum	BTA_FR6125611952	longissimus lumborum	BTO_0001925
CRB166136	SAMEA103990197	lung parenchyma	BTA_FR6125611952	lung parenchyma	UBERON_0008946
CRB166137	SAMEA103990205	lung parenchyma	BTA_FR6125611952	lung parenchyma	UBERON_0008946
CRB166138	SAMEA103990218	lung parenchyma	BTA_FR6125611952	lung parenchyma	UBERON_0008946
CRB166139	SAMEA103990172	lung parenchyma	BTA_FR6125611952	lung parenchyma	UBERON_0008946
CRB166140	SAMEA103990840	lung parenchyma	BTA_FR6125611952	lung parenchyma	UBERON_0008946
CRB166141	SAMEA103990804	lung parenchyma	BTA_FR6125611952	lung parenchyma	UBERON_0008946
CRB166142	SAMEA103990818	lung parenchyma	BTA_FR6125611952	lung parenchyma	UBERON_0008946
CRB166143	SAMEA103990828	lung parenchyma	BTA_FR6125611952	lung parenchyma	UBERON_0008946
CRB166144	SAMEA103990785	lung parenchyma	BTA_FR6125611952	lung parenchyma	UBERON_0008946
CRB166145	SAMEA103990799	lung parenchyma	BTA_FR6125611952	lung parenchyma	UBERON_0008946
CRB166147	SAMEA103990768	mammary gland	BTA_FR6125611952	mammary gland	BTO_0000817
CRB166148	SAMEA103990718	mammary gland	BTA_FR6125611952	mammary gland	BTO_0000817
CRB166149	SAMEA103990732	mammary gland	BTA_FR6125611952	mammary gland	BTO_0000817
CRB166150	SAMEA103990484	mammary gland	BTA_FR6125611952	mammary gland	BTO_0000817
CRB166151	SAMEA103991345	mammary gland	BTA_FR6125611952	mammary gland	BTO_0000817
CRB166152	SAMEA103991360	mammary gland	BTA_FR6125611952	mammary gland	BTO_0000817
CRB166153	SAMEA103991321	mammary gland	BTA_FR6125611952	mammary gland	BTO_0000817
CRB166154	SAMEA103991327	mammary gland	BTA_FR6125611952	mammary gland	BTO_0000817
CRB166155	SAMEA103991340	mammary gland	BTA_FR6125611952	mammary gland	BTO_0000817
CRB166156	SAMEA103991303	mammary gland	BTA_FR6125611952	mammary gland	BTO_0000817
CRB166278	SAMEA103989030	mediastinal lymph node	BTA_FR6125611952	mediastinal lymph node	UBERON_0002524
CRB166279	SAMEA103988998	mediastinal lymph node	BTA_FR6125611952	mediastinal lymph node	UBERON_0002524
CRB166009	SAMEA103991873	olfactory lobe	BTA_FR6125611952	olfactory lobe	BTO_0001362
CRB166010	SAMEA103988909	olfactory lobe	BTA_FR6125611952	olfactory lobe	BTO_0001362
CRB166011	SAMEA103988921	olfactory lobe	BTA_FR6125611952	olfactory lobe	BTO_0001362
CRB166012	SAMEA103988932	olfactory lobe	BTA_FR6125611952	olfactory lobe	BTO_0001362
CRB166013	SAMEA103988885	olfactory lobe	BTA_FR6125611952	olfactory lobe	BTO_0001362
CRB180554	SAMEA103991832	olfactory lobe	BTA_FR6125611952	olfactory lobe	BTO_0001362
CRB166195	SAMEA103988912	ovarian cortex	BTA_FR6125611952	ovarian cortex	UBERON_0013191
CRB166196	SAMEA103988924	ovarian cortex	BTA_FR6125611952	ovarian cortex	UBERON_0013191
CRB166197	SAMEA103988879	ovarian cortex	BTA_FR6125611952	ovarian cortex	UBERON_0013191
CRB166198	SAMEA103988888	ovarian cortex	BTA_FR6125611952	ovarian cortex	UBERON_0013191
CRB166199	SAMEA103988907	ovarian cortex	BTA_FR6125611952	ovarian cortex	UBERON_0013191
CRB166200	SAMEA103989893	ovarian cortex	BTA_FR6125611952	ovarian cortex	UBERON_0013191
CRB166201	SAMEA103989846	ovarian cortex	BTA_FR6125611952	ovarian cortex	UBERON_0013191
CRB166202	SAMEA103989862	ovarian cortex	BTA_FR6125611952	ovarian cortex	UBERON_0013191
CRB166203	SAMEA103989810	ovarian cortex	BTA_FR6125611952	ovarian cortex	UBERON_0013191
CRB166204	SAMEA103989826	ovarian cortex	BTA_FR6125611952	ovarian cortex	UBERON_0013191
CRB166205	SAMEA103989841	ovarian cortex	BTA_FR6125611952	ovarian cortex	UBERON_0013191
CRB166206	SAMEA103989792	oviduct	BTA_FR6125611952	oviduct	BTO_0000980
CRB166207	SAMEA103989808	oviduct	BTA_FR6125611952	oviduct	BTO_0000980
CRB166208	SAMEA103989769	oviduct	BTA_FR6125611952	oviduct	BTO_0000980
CRB166209	SAMEA103989776	oviduct	BTA_FR6125611952	oviduct	BTO_0000980
CRB166210	SAMEA103990460	oviduct	BTA_FR6125611952	oviduct	BTO_0000980
CRB166211	SAMEA103990408	oviduct	BTA_FR6125611952	oviduct	BTO_0000980
CRB166212	SAMEA103990426	oviduct	BTA_FR6125611952	oviduct	BTO_0000980
CRB166213	SAMEA103990372	oviduct	BTA_FR6125611952	oviduct	BTO_0000980
CRB166214	SAMEA103990382	oviduct	BTA_FR6125611952	oviduct	BTO_0000980
CRB166215	SAMEA103990399	oviduct	BTA_FR6125611952	oviduct	BTO_0000980
CRB166168	SAMEA103991750	pancreas	BTA_FR6125611952	pancreas	BTO_0000988
CRB166169	SAMEA103991768	pancreas	BTA_FR6125611952	pancreas	BTO_0000988
CRB166170	SAMEA103991560	pancreas	BTA_FR6125611952	pancreas	BTO_0000988
CRB166171	SAMEA103991526	pancreas	BTA_FR6125611952	pancreas	BTO_0000988
CRB166172	SAMEA103991540	pancreas	BTA_FR6125611952	pancreas	BTO_0000988
CRB166173	SAMEA103991499	pancreas	BTA_FR6125611952	pancreas	BTO_0000988
CRB166174	SAMEA103991509	pancreas	BTA_FR6125611952	pancreas	BTO_0000988
CRB166175	SAMEA103991467	pancreas	BTA_FR6125611952	pancreas	BTO_0000988
CRB166176	SAMEA103991478	pancreas	BTA_FR6125611952	pancreas	BTO_0000988
CRB166177	SAMEA103991495	pancreas	BTA_FR6125611952	pancreas	BTO_0000988
CRB166178	SAMEA103991443	pancreas	BTA_FR6125611952	pancreas	BTO_0000988
CRB166103	SAMEA103988649	renal cortex	BTA_FR6125611952	renal cortex	BTO_0001166
CRB166104	SAMEA103989534	renal cortex	BTA_FR6125611952	renal cortex	BTO_0001166
CRB166105	SAMEA103989547	renal cortex	BTA_FR6125611952	renal cortex	BTO_0001166
CRB166106	SAMEA103989561	renal cortex	BTA_FR6125611952	renal cortex	BTO_0001166
CRB166107	SAMEA103989514	renal cortex	BTA_FR6125611952	renal cortex	BTO_0001166
CRB166108	SAMEA103989530	renal cortex	BTA_FR6125611952	renal cortex	BTO_0001166
CRB166109	SAMEA103989485	renal cortex	BTA_FR6125611952	renal cortex	BTO_0001166
CRB166110	SAMEA103989248	renal cortex	BTA_FR6125611952	renal cortex	BTO_0001166
CRB166111	SAMEA103989262	renal cortex	BTA_FR6125611952	renal cortex	BTO_0001166
CRB166112	SAMEA103989223	renal cortex	BTA_FR6125611952	renal cortex	BTO_0001166
CRB166113	SAMEA103989228	renal medulla	BTA_FR6125611952	renal medulla	BTO_0001167
CRB166114	SAMEA103989180	renal medulla	BTA_FR6125611952	renal medulla	BTO_0001167
CRB166115	SAMEA103989194	renal medulla	BTA_FR6125611952	renal medulla	BTO_0001167
CRB166116	SAMEA103989210	renal medulla	BTA_FR6125611952	renal medulla	BTO_0001167
CRB166117	SAMEA103989154	renal medulla	BTA_FR6125611952	renal medulla	BTO_0001167
CRB166118	SAMEA103989164	renal medulla	BTA_FR6125611952	renal medulla	BTO_0001167
CRB166119	SAMEA103989110	renal medulla	BTA_FR6125611952	renal medulla	BTO_0001167
CRB166120	SAMEA103989751	renal medulla	BTA_FR6125611952	renal medulla	BTO_0001167
CRB166121	SAMEA103989759	renal medulla	BTA_FR6125611952	renal medulla	BTO_0001167
CRB166122	SAMEA103989729	renal medulla	BTA_FR6125611952	renal medulla	BTO_0001167
CRB166123	SAMEA103989736	renal medulla	BTA_FR6125611952	renal medulla	BTO_0001167
CRB166280	SAMEA103988733	spleen	BTA_FR6125611952	spleen	BTO_0001281
CRB166281	SAMEA103988742	spleen	BTA_FR6125611952	spleen	BTO_0001281
CRB167080	SAMEA103991973	spleen	BTA_FR6125611952	spleen	BTO_0001281
CRB167081	SAMEA103991925	spleen	BTA_FR6125611952	spleen	BTO_0001281
CRB167082	SAMEA103991942	spleen	BTA_FR6125611952	spleen	BTO_0001281
CRB167083	SAMEA103991939	spleen	BTA_FR6125611952	spleen	BTO_0001281
CRB167084	SAMEA103991880	spleen	BTA_FR6125611952	spleen	BTO_0001281
CRB167085	SAMEA103991902	spleen	BTA_FR6125611952	spleen	BTO_0001281
CRB167086	SAMEA103991864	spleen	BTA_FR6125611952	spleen	BTO_0001281
CRB167087	SAMEA103991875	spleen	BTA_FR6125611952	spleen	BTO_0001281
CRB167088	SAMEA103991831	spleen	BTA_FR6125611952	spleen	BTO_0001281
CRB167089	SAMEA103991828	spleen	BTA_FR6125611952	spleen	BTO_0001281
CRB165963	SAMEA103992221	subcutaneous adipose tissue	BTA_FR6125611952	subcutaneous adipose tissue	BTO_0004042
CRB165964	SAMEA103992209	subcutaneous adipose tissue	BTA_FR6125611952	subcutaneous adipose tissue	BTO_0004042
CRB165965	SAMEA103992130	subcutaneous adipose tissue	BTA_FR6125611952	subcutaneous adipose tissue	BTO_0004042
CRB165966	SAMEA103992123	subcutaneous adipose tissue	BTA_FR6125611952	subcutaneous adipose tissue	BTO_0004042
CRB165967	SAMEA103992164	subcutaneous adipose tissue	BTA_FR6125611952	subcutaneous adipose tissue	BTO_0004042
CRB165968	SAMEA103992146	subcutaneous adipose tissue	BTA_FR6125611952	subcutaneous adipose tissue	BTO_0004042
CRB165969	SAMEA103992140	subcutaneous adipose tissue	BTA_FR6125611952	subcutaneous adipose tissue	BTO_0004042
CRB165970	SAMEA103991874	subcutaneous adipose tissue	BTA_FR6125611952	subcutaneous adipose tissue	BTO_0004042
CRB165971	SAMEA103991857	subcutaneous adipose tissue	BTA_FR6125611952	subcutaneous adipose tissue	BTO_0004042
CRB165972	SAMEA103991797	subcutaneous adipose tissue	BTA_FR6125611952	subcutaneous adipose tissue	BTO_0004042
CRB165973	SAMEA103991788	subcutaneous adipose tissue	BTA_FR6125611952	subcutaneous adipose tissue	BTO_0004042
CRB166282	SAMEA103988692	thyroid gland	BTA_FR6125611952	thyroid gland	BTO_0001379
CRB166283	SAMEA103988705	thyroid gland	BTA_FR6125611952	thyroid gland	BTO_0001379
CRB166261	SAMEA103992154	tracheal epithelium	BTA_FR6125611952	tracheal epithelium	BTO_0001389
CRB166262	SAMEA103992117	tracheal epithelium	BTA_FR6125611952	tracheal epithelium	BTO_0001389
CRB166263	SAMEA103992129	tracheal epithelium	BTA_FR6125611952	tracheal epithelium	BTO_0001389
CRB166264	SAMEA103992137	tracheal epithelium	BTA_FR6125611952	tracheal epithelium	BTO_0001389
CRB166265	SAMEA103992098	tracheal epithelium	BTA_FR6125611952	tracheal epithelium	BTO_0001389
CRB166266	SAMEA103992108	tracheal epithelium	BTA_FR6125611952	tracheal epithelium	BTO_0001389
CRB166267	SAMEA103992064	tracheal epithelium	BTA_FR6125611952	tracheal epithelium	BTO_0001389
CRB166268	SAMEA103992075	tracheal epithelium	BTA_FR6125611952	tracheal epithelium	BTO_0001389
CRB166269	SAMEA103992029	tracheal epithelium	BTA_FR6125611952	tracheal epithelium	BTO_0001389
CRB166270	SAMEA103991782	tracheal epithelium	BTA_FR6125611952	tracheal epithelium	BTO_0001389
CRB166271	SAMEA103991792	tracheal epithelium	BTA_FR6125611952	tracheal epithelium	BTO_0001389
CRB166228	SAMEA103990857	uterus	BTA_FR6125611952	uterus	BTO_0001424
CRB166229	SAMEA103990876	uterus	BTA_FR6125611952	uterus	BTO_0001424
CRB166230	SAMEA103990566	uterus	BTA_FR6125611952	uterus	BTO_0001424
CRB166231	SAMEA103990571	uterus	BTA_FR6125611952	uterus	BTO_0001424
CRB166232	SAMEA103990589	uterus	BTA_FR6125611952	uterus	BTO_0001424
CRB166233	SAMEA103990547	uterus	BTA_FR6125611952	uterus	BTO_0001424
CRB166234	SAMEA103990554	uterus	BTA_FR6125611952	uterus	BTO_0001424
CRB166235	SAMEA103990520	uterus	BTA_FR6125611952	uterus	BTO_0001424
CRB166236	SAMEA103990527	uterus	BTA_FR6125611952	uterus	BTO_0001424
CRB166237	SAMEA103990537	uterus	BTA_FR6125611952	uterus	BTO_0001424
CRB166238	SAMEA103990499	uterus	BTA_FR6125611952	uterus	BTO_0001424
CRB166304	SAMEA103990160	abdominal adipose tissue	BTA_FR6125612130	abdominal adipose tissue	BTO_0004041
CRB166305	SAMEA103990105	abdominal adipose tissue	BTA_FR6125612130	abdominal adipose tissue	BTO_0004041
CRB166306	SAMEA103990121	abdominal adipose tissue	BTA_FR6125612130	abdominal adipose tissue	BTO_0004041
CRB166307	SAMEA103990069	abdominal adipose tissue	BTA_FR6125612130	abdominal adipose tissue	BTO_0004041
CRB166308	SAMEA103990082	abdominal adipose tissue	BTA_FR6125612130	abdominal adipose tissue	BTO_0004041
CRB166309	SAMEA103990034	abdominal adipose tissue	BTA_FR6125612130	abdominal adipose tissue	BTO_0004041
CRB166310	SAMEA103990730	abdominal adipose tissue	BTA_FR6125612130	abdominal adipose tissue	BTO_0004041
CRB166311	SAMEA103990743	abdominal adipose tissue	BTA_FR6125612130	abdominal adipose tissue	BTO_0004041
CRB166312	SAMEA103990689	abdominal adipose tissue	BTA_FR6125612130	abdominal adipose tissue	BTO_0004041
CRB166314	SAMEA103990713	abdominal adipose tissue	BTA_FR6125612130	abdominal adipose tissue	BTO_0004041
CRB166326	SAMEA103991232	adrenal cortex	BTA_FR6125612130	adrenal cortex	BTO_0000045
CRB166327	SAMEA103991175	adrenal cortex	BTA_FR6125612130	adrenal cortex	BTO_0000045
CRB166328	SAMEA103991194	adrenal cortex	BTA_FR6125612130	adrenal cortex	BTO_0000045
CRB166329	SAMEA103991137	adrenal cortex	BTA_FR6125612130	adrenal cortex	BTO_0000045
CRB166330	SAMEA103991756	adrenal cortex	BTA_FR6125612130	adrenal cortex	BTO_0000045
CRB166331	SAMEA103991775	adrenal cortex	BTA_FR6125612130	adrenal cortex	BTO_0000045
CRB166332	SAMEA103991729	adrenal cortex	BTA_FR6125612130	adrenal cortex	BTO_0000045
CRB166333	SAMEA103991739	adrenal cortex	BTA_FR6125612130	adrenal cortex	BTO_0000045
CRB166334	SAMEA103991699	adrenal cortex	BTA_FR6125612130	adrenal cortex	BTO_0000045
CRB166335	SAMEA103991705	adrenal cortex	BTA_FR6125612130	adrenal cortex	BTO_0000045
CRB166336	SAMEA103991716	adrenal cortex	BTA_FR6125612130	adrenal cortex	BTO_0000045
CRB166377	SAMEA103989366	articular cartilage	BTA_FR6125612130	articular cartilage	BTO_0001572
CRB166378	SAMEA103989327	articular cartilage	BTA_FR6125612130	articular cartilage	BTO_0001572
CRB166379	SAMEA103989333	articular cartilage	BTA_FR6125612130	articular cartilage	BTO_0001572
CRB166380	SAMEA103989948	articular cartilage	BTA_FR6125612130	articular cartilage	BTO_0001572
CRB166381	SAMEA103989907	articular cartilage	BTA_FR6125612130	articular cartilage	BTO_0001572
CRB166382	SAMEA103989917	articular cartilage	BTA_FR6125612130	articular cartilage	BTO_0001572
CRB166383	SAMEA103989872	articular cartilage	BTA_FR6125612130	articular cartilage	BTO_0001572
CRB166384	SAMEA103989888	articular cartilage	BTA_FR6125612130	articular cartilage	BTO_0001572
CRB166385	SAMEA103989894	articular cartilage	BTA_FR6125612130	articular cartilage	BTO_0001572
CRB166386	SAMEA103989854	articular cartilage	BTA_FR6125612130	articular cartilage	BTO_0001572
CRB166387	SAMEA103989865	articular cartilage	BTA_FR6125612130	articular cartilage	BTO_0001572
CRB166366	SAMEA103988787	bone marrow	BTA_FR6125612130	bone marrow	BTO_0000141
CRB166367	SAMEA103988800	bone marrow	BTA_FR6125612130	bone marrow	BTO_0000141
CRB166368	SAMEA103988750	bone marrow	BTA_FR6125612130	bone marrow	BTO_0000141
CRB166369	SAMEA103988761	bone marrow	BTA_FR6125612130	bone marrow	BTO_0000141
CRB166370	SAMEA103989449	bone marrow	BTA_FR6125612130	bone marrow	BTO_0000141
CRB166371	SAMEA103989411	bone marrow	BTA_FR6125612130	bone marrow	BTO_0000141
CRB166372	SAMEA103989418	bone marrow	BTA_FR6125612130	bone marrow	BTO_0000141
CRB166373	SAMEA103989379	bone marrow	BTA_FR6125612130	bone marrow	BTO_0000141
CRB166374	SAMEA103989389	bone marrow	BTA_FR6125612130	bone marrow	BTO_0000141
CRB166375	SAMEA103989403	bone marrow	BTA_FR6125612130	bone marrow	BTO_0000141
CRB166376	SAMEA103989358	bone marrow	BTA_FR6125612130	bone marrow	BTO_0000141
CRB166444	SAMEA103988983	cardiac muscle	BTA_FR6125612130	cardiac muscle	BTO_0000199
CRB166445	SAMEA103988936	cardiac muscle	BTA_FR6125612130	cardiac muscle	BTO_0000199
CRB166446	SAMEA103988947	cardiac muscle	BTA_FR6125612130	cardiac muscle	BTO_0000199
CRB166447	SAMEA103988964	cardiac muscle	BTA_FR6125612130	cardiac muscle	BTO_0000199
CRB166448	SAMEA103988914	cardiac muscle	BTA_FR6125612130	cardiac muscle	BTO_0000199
CRB166449	SAMEA103988931	cardiac muscle	BTA_FR6125612130	cardiac muscle	BTO_0000199
CRB166450	SAMEA103989538	cardiac muscle	BTA_FR6125612130	cardiac muscle	BTO_0000199
CRB166451	SAMEA103989545	cardiac muscle	BTA_FR6125612130	cardiac muscle	BTO_0000199
CRB166452	SAMEA103989560	cardiac muscle	BTA_FR6125612130	cardiac muscle	BTO_0000199
CRB166453	SAMEA103989516	cardiac muscle	BTA_FR6125612130	cardiac muscle	BTO_0000199
CRB166337	SAMEA103991676	cerebellum	BTA_FR6125612130	cerebellum	BTO_0000232
CRB166338	SAMEA103991683	cerebellum	BTA_FR6125612130	cerebellum	BTO_0000232
CRB166339	SAMEA103991653	cerebellum	BTA_FR6125612130	cerebellum	BTO_0000232
CRB166340	SAMEA103991451	cerebellum	BTA_FR6125612130	cerebellum	BTO_0000232
CRB166341	SAMEA103991461	cerebellum	BTA_FR6125612130	cerebellum	BTO_0000232
CRB166342	SAMEA103991417	cerebellum	BTA_FR6125612130	cerebellum	BTO_0000232
CRB166343	SAMEA103991428	cerebellum	BTA_FR6125612130	cerebellum	BTO_0000232
CRB166344	SAMEA103991376	cerebellum	BTA_FR6125612130	cerebellum	BTO_0000232
CRB166345	SAMEA103991390	cerebellum	BTA_FR6125612130	cerebellum	BTO_0000232
CRB166346	SAMEA103992200	cerebellum	BTA_FR6125612130	cerebellum	BTO_0000232
CRB166347	SAMEA103992215	cerebellum	BTA_FR6125612130	cerebellum	BTO_0000232
CRB166388	SAMEA103989817	colon	BTA_FR6125612130	colon	BTO_0000269
CRB166389	SAMEA103989835	colon	BTA_FR6125612130	colon	BTO_0000269
CRB166390	SAMEA103989609	colon	BTA_FR6125612130	colon	BTO_0000269
CRB166391	SAMEA103989570	colon	BTA_FR6125612130	colon	BTO_0000269
CRB166392	SAMEA103989582	colon	BTA_FR6125612130	colon	BTO_0000269
CRB166393	SAMEA103990440	colon	BTA_FR6125612130	colon	BTO_0000269
CRB166394	SAMEA103990447	colon	BTA_FR6125612130	colon	BTO_0000269
CRB166395	SAMEA103990403	colon	BTA_FR6125612130	colon	BTO_0000269
CRB166396	SAMEA103990411	colon	BTA_FR6125612130	colon	BTO_0000269
CRB166397	SAMEA103990434	colon	BTA_FR6125612130	colon	BTO_0000269
CRB166398	SAMEA103990378	colon	BTA_FR6125612130	colon	BTO_0000269
CRB166531	SAMEA103988770	corpus luteum	BTA_FR6125612130	corpus luteum	BTO_0000292
CRB166532	SAMEA103988722	corpus luteum	BTA_FR6125612130	corpus luteum	BTO_0000292
CRB166533	SAMEA103988734	corpus luteum	BTA_FR6125612130	corpus luteum	BTO_0000292
CRB166534	SAMEA103988746	corpus luteum	BTA_FR6125612130	corpus luteum	BTO_0000292
CRB166535	SAMEA103988699	corpus luteum	BTA_FR6125612130	corpus luteum	BTO_0000292
CRB166536	SAMEA103988709	corpus luteum	BTA_FR6125612130	corpus luteum	BTO_0000292
CRB166537	SAMEA103988665	corpus luteum	BTA_FR6125612130	corpus luteum	BTO_0000292
CRB166538	SAMEA103988676	corpus luteum	BTA_FR6125612130	corpus luteum	BTO_0000292
CRB166539	SAMEA103988628	corpus luteum	BTA_FR6125612130	corpus luteum	BTO_0000292
CRB166540	SAMEA103989331	corpus luteum	BTA_FR6125612130	corpus luteum	BTO_0000292
CRB166541	SAMEA103989344	corpus luteum	BTA_FR6125612130	corpus luteum	BTO_0000292
CRB166400	SAMEA103990505	duodenum	BTA_FR6125612130	duodenum	BTO_0000365
CRB166401	SAMEA103990463	duodenum	BTA_FR6125612130	duodenum	BTO_0000365
CRB166402	SAMEA103990473	duodenum	BTA_FR6125612130	duodenum	BTO_0000365
CRB166403	SAMEA103990488	duodenum	BTA_FR6125612130	duodenum	BTO_0000365
CRB166404	SAMEA103991350	duodenum	BTA_FR6125612130	duodenum	BTO_0000365
CRB166405	SAMEA103991370	duodenum	BTA_FR6125612130	duodenum	BTO_0000365
CRB166406	SAMEA103991323	duodenum	BTA_FR6125612130	duodenum	BTO_0000365
CRB166407	SAMEA103991333	duodenum	BTA_FR6125612130	duodenum	BTO_0000365
CRB166408	SAMEA103991294	duodenum	BTA_FR6125612130	duodenum	BTO_0000365
CRB166409	SAMEA103991304	duodenum	BTA_FR6125612130	duodenum	BTO_0000365
CRB166348	SAMEA103992231	frontal lobe	BTA_FR6125612130	frontal lobe	BTO_0000484
CRB166349	SAMEA103992174	frontal lobe	BTA_FR6125612130	frontal lobe	BTO_0000484
CRB166350	SAMEA103991933	frontal lobe	BTA_FR6125612130	frontal lobe	BTO_0000484
CRB166351	SAMEA103991883	frontal lobe	BTA_FR6125612130	frontal lobe	BTO_0000484
CRB166352	SAMEA103991897	frontal lobe	BTA_FR6125612130	frontal lobe	BTO_0000484
CRB166353	SAMEA103991918	frontal lobe	BTA_FR6125612130	frontal lobe	BTO_0000484
CRB166354	SAMEA103991860	frontal lobe	BTA_FR6125612130	frontal lobe	BTO_0000484
CRB166355	SAMEA103991868	frontal lobe	BTA_FR6125612130	frontal lobe	BTO_0000484
CRB166356	SAMEA103991827	frontal lobe	BTA_FR6125612130	frontal lobe	BTO_0000484
CRB166357	SAMEA103991835	frontal lobe	BTA_FR6125612130	frontal lobe	BTO_0000484
CRB166358	SAMEA103991845	frontal lobe	BTA_FR6125612130	frontal lobe	BTO_0000484
CRB166626	SAMEA103989382	hypophysis	BTA_FR6125612130	hypophysis	BTO_0001073
CRB166624	SAMEA7979668	hypothalamus	BTA_FR6125612130	hypothalamus	BTO_0000614
CRB166625	SAMEA7996918	hypothalamus	BTA_FR6125612130	hypothalamus	BTO_0000614
CRB166411	SAMEA103990997	ileum	BTA_FR6125612130	ileum	BTO_0000620
CRB166412	SAMEA103991008	ileum	BTA_FR6125612130	ileum	BTO_0000620
CRB166413	SAMEA103991018	ileum	BTA_FR6125612130	ileum	BTO_0000620
CRB166414	SAMEA103990980	ileum	BTA_FR6125612130	ileum	BTO_0000620
CRB166415	SAMEA103990985	ileum	BTA_FR6125612130	ileum	BTO_0000620
CRB166416	SAMEA103990948	ileum	BTA_FR6125612130	ileum	BTO_0000620
CRB166417	SAMEA103990965	ileum	BTA_FR6125612130	ileum	BTO_0000620
CRB166418	SAMEA103990908	ileum	BTA_FR6125612130	ileum	BTO_0000620
CRB166419	SAMEA103990928	ileum	BTA_FR6125612130	ileum	BTO_0000620
CRB166420	SAMEA103991573	ileum	BTA_FR6125612130	ileum	BTO_0000620
CRB166563	SAMEA103990361	isthmus of fallopian tube	BTA_FR6125612130	isthmus of fallopian tube	UBERON_0016632
CRB166564	SAMEA103990312	isthmus of fallopian tube	BTA_FR6125612130	isthmus of fallopian tube	UBERON_0016632
CRB166565	SAMEA103990322	isthmus of fallopian tube	BTA_FR6125612130	isthmus of fallopian tube	UBERON_0016632
CRB166566	SAMEA103990275	isthmus of fallopian tube	BTA_FR6125612130	isthmus of fallopian tube	UBERON_0016632
CRB166567	SAMEA103990287	isthmus of fallopian tube	BTA_FR6125612130	isthmus of fallopian tube	UBERON_0016632
CRB166422	SAMEA103991556	jejunum	BTA_FR6125612130	jejunum	BTO_0000657
CRB166423	SAMEA103991520	jejunum	BTA_FR6125612130	jejunum	BTO_0000657
CRB166424	SAMEA103991529	jejunum	BTA_FR6125612130	jejunum	BTO_0000657
CRB166425	SAMEA103991544	jejunum	BTA_FR6125612130	jejunum	BTO_0000657
CRB166426	SAMEA103991503	jejunum	BTA_FR6125612130	jejunum	BTO_0000657
CRB166427	SAMEA103991517	jejunum	BTA_FR6125612130	jejunum	BTO_0000657
CRB166428	SAMEA103991472	jejunum	BTA_FR6125612130	jejunum	BTO_0000657
CRB166429	SAMEA103991485	jejunum	BTA_FR6125612130	jejunum	BTO_0000657
CRB166430	SAMEA103992082	jejunum	BTA_FR6125612130	jejunum	BTO_0000657
CRB166431	SAMEA103992042	jejunum	BTA_FR6125612130	jejunum	BTO_0000657
CRB166476	SAMEA103989656	liver parenchyma	BTA_FR6125612130	liver parenchyma	UBERON_0001280
CRB166477	SAMEA103989616	liver parenchyma	BTA_FR6125612130	liver parenchyma	UBERON_0001280
CRB166478	SAMEA103989625	liver parenchyma	BTA_FR6125612130	liver parenchyma	UBERON_0001280
CRB166479	SAMEA103989634	liver parenchyma	BTA_FR6125612130	liver parenchyma	UBERON_0001280
CRB166480	SAMEA103990230	liver parenchyma	BTA_FR6125612130	liver parenchyma	UBERON_0001280
CRB166481	SAMEA103990240	liver parenchyma	BTA_FR6125612130	liver parenchyma	UBERON_0001280
CRB166482	SAMEA103990192	liver parenchyma	BTA_FR6125612130	liver parenchyma	UBERON_0001280
CRB166483	SAMEA103990210	liver parenchyma	BTA_FR6125612130	liver parenchyma	UBERON_0001280
CRB166484	SAMEA103990217	liver parenchyma	BTA_FR6125612130	liver parenchyma	UBERON_0001280
CRB166485	SAMEA103990170	liver parenchyma	BTA_FR6125612130	liver parenchyma	UBERON_0001280
CRB166486	SAMEA103990184	liver parenchyma	BTA_FR6125612130	liver parenchyma	UBERON_0001280
CRB167110	SAMEA103990357	liver parenchyma	BTA_FR6125612130	liver parenchyma	UBERON_0001280
CRB167111	SAMEA103990353	liver parenchyma	BTA_FR6125612130	liver parenchyma	UBERON_0001280
CRB167112	SAMEA103990311	liver parenchyma	BTA_FR6125612130	liver parenchyma	UBERON_0001280
CRB167114	SAMEA103990289	liver parenchyma	BTA_FR6125612130	liver parenchyma	UBERON_0001280
CRB167115	SAMEA103990304	liver parenchyma	BTA_FR6125612130	liver parenchyma	UBERON_0001280
CRB167116	SAMEA103990258	liver parenchyma	BTA_FR6125612130	liver parenchyma	UBERON_0001280
CRB167117	SAMEA103990257	liver parenchyma	BTA_FR6125612130	liver parenchyma	UBERON_0001280
CRB167119	SAMEA103990221	liver parenchyma	BTA_FR6125612130	liver parenchyma	UBERON_0001280
CRB166510	SAMEA103992168	longissimus lumborum	BTA_FR6125612130	longissimus lumborum	BTO_0001925
CRB166511	SAMEA103992183	longissimus lumborum	BTA_FR6125612130	longissimus lumborum	BTO_0001925
CRB166512	SAMEA103992196	longissimus lumborum	BTA_FR6125612130	longissimus lumborum	BTO_0001925
CRB166513	SAMEA103992150	longissimus lumborum	BTA_FR6125612130	longissimus lumborum	BTO_0001925
CRB166514	SAMEA103992155	longissimus lumborum	BTA_FR6125612130	longissimus lumborum	BTO_0001925
CRB166515	SAMEA103992125	longissimus lumborum	BTA_FR6125612130	longissimus lumborum	BTO_0001925
CRB166516	SAMEA103992134	longissimus lumborum	BTA_FR6125612130	longissimus lumborum	BTO_0001925
CRB166517	SAMEA103992085	longissimus lumborum	BTA_FR6125612130	longissimus lumborum	BTO_0001925
CRB166518	SAMEA103992100	longissimus lumborum	BTA_FR6125612130	longissimus lumborum	BTO_0001925
CRB166519	SAMEA103992110	longissimus lumborum	BTA_FR6125612130	longissimus lumborum	BTO_0001925
CRB166488	SAMEA103990149	lung parenchyma	BTA_FR6125612130	lung parenchyma	UBERON_0008946
CRB166489	SAMEA103990094	lung parenchyma	BTA_FR6125612130	lung parenchyma	UBERON_0008946
CRB166490	SAMEA103990779	lung parenchyma	BTA_FR6125612130	lung parenchyma	UBERON_0008946
CRB166491	SAMEA103990795	lung parenchyma	BTA_FR6125612130	lung parenchyma	UBERON_0008946
CRB166492	SAMEA103990753	lung parenchyma	BTA_FR6125612130	lung parenchyma	UBERON_0008946
CRB166493	SAMEA103990762	lung parenchyma	BTA_FR6125612130	lung parenchyma	UBERON_0008946
CRB166494	SAMEA103990723	lung parenchyma	BTA_FR6125612130	lung parenchyma	UBERON_0008946
CRB166495	SAMEA103990731	lung parenchyma	BTA_FR6125612130	lung parenchyma	UBERON_0008946
CRB166496	SAMEA103990749	lung parenchyma	BTA_FR6125612130	lung parenchyma	UBERON_0008946
CRB166497	SAMEA103990694	lung parenchyma	BTA_FR6125612130	lung parenchyma	UBERON_0008946
CRB166499	SAMEA103990662	mammary gland	BTA_FR6125612130	mammary gland	BTO_0000817
CRB166500	SAMEA103991644	mammary gland	BTA_FR6125612130	mammary gland	BTO_0000817
CRB166501	SAMEA103991654	mammary gland	BTA_FR6125612130	mammary gland	BTO_0000817
CRB166502	SAMEA103991664	mammary gland	BTA_FR6125612130	mammary gland	BTO_0000817
CRB166503	SAMEA103991624	mammary gland	BTA_FR6125612130	mammary gland	BTO_0000817
CRB166504	SAMEA103991641	mammary gland	BTA_FR6125612130	mammary gland	BTO_0000817
CRB166505	SAMEA103991608	mammary gland	BTA_FR6125612130	mammary gland	BTO_0000817
CRB166506	SAMEA103991614	mammary gland	BTA_FR6125612130	mammary gland	BTO_0000817
CRB166507	SAMEA103991577	mammary gland	BTA_FR6125612130	mammary gland	BTO_0000817
CRB166508	SAMEA103991586	mammary gland	BTA_FR6125612130	mammary gland	BTO_0000817
CRB166630	SAMEA103989969	mediastinal lymph node	BTA_FR6125612130	mediastinal lymph node	UBERON_0002524
CRB166631	SAMEA103989932	mediastinal lymph node	BTA_FR6125612130	mediastinal lymph node	UBERON_0002524
CRB166361	SAMEA103988844	olfactory lobe	BTA_FR6125612130	olfactory lobe	BTO_0001362
CRB166362	SAMEA103988863	olfactory lobe	BTA_FR6125612130	olfactory lobe	BTO_0001362
CRB166363	SAMEA103988872	olfactory lobe	BTA_FR6125612130	olfactory lobe	BTO_0001362
CRB166364	SAMEA103988823	olfactory lobe	BTA_FR6125612130	olfactory lobe	BTO_0001362
CRB166365	SAMEA103988838	olfactory lobe	BTA_FR6125612130	olfactory lobe	BTO_0001362
CRB180555	SAMEA103991823	olfactory lobe	BTA_FR6125612130	olfactory lobe	BTO_0001362
CRB166547	SAMEA103989246	ovarian cortex	BTA_FR6125612130	ovarian cortex	UBERON_0013191
CRB166548	SAMEA103989259	ovarian cortex	BTA_FR6125612130	ovarian cortex	UBERON_0013191
CRB166549	SAMEA103989219	ovarian cortex	BTA_FR6125612130	ovarian cortex	UBERON_0013191
CRB166550	SAMEA103989825	ovarian cortex	BTA_FR6125612130	ovarian cortex	UBERON_0013191
CRB166551	SAMEA103989840	ovarian cortex	BTA_FR6125612130	ovarian cortex	UBERON_0013191
CRB166552	SAMEA103989795	ovarian cortex	BTA_FR6125612130	ovarian cortex	UBERON_0013191
CRB166553	SAMEA103989802	ovarian cortex	BTA_FR6125612130	ovarian cortex	UBERON_0013191
CRB166554	SAMEA103989767	ovarian cortex	BTA_FR6125612130	ovarian cortex	UBERON_0013191
CRB166555	SAMEA103989775	ovarian cortex	BTA_FR6125612130	ovarian cortex	UBERON_0013191
CRB166556	SAMEA103989784	ovarian cortex	BTA_FR6125612130	ovarian cortex	UBERON_0013191
CRB166557	SAMEA103989750	ovarian cortex	BTA_FR6125612130	ovarian cortex	UBERON_0013191
CRB166558	SAMEA103989755	oviduct	BTA_FR6125612130	oviduct	BTO_0000980
CRB166559	SAMEA103989725	oviduct	BTA_FR6125612130	oviduct	BTO_0000980
CRB166560	SAMEA103990387	oviduct	BTA_FR6125612130	oviduct	BTO_0000980
CRB166561	SAMEA103990398	oviduct	BTA_FR6125612130	oviduct	BTO_0000980
CRB166562	SAMEA103990343	oviduct	BTA_FR6125612130	oviduct	BTO_0000980
CRB166568	SAMEA103990305	oviduct	BTA_FR6125612130	oviduct	BTO_0000980
CRB182229	SAMEA103989884	oviductal ampulla	BTA_FR6125612130	oviductal ampulla	BTO_0004285
CRB182230	SAMEA103989705	oviductal ampulla	BTA_FR6125612130	oviductal ampulla	BTO_0004285
CRB182231	SAMEA103989709	oviductal ampulla	BTA_FR6125612130	oviductal ampulla	BTO_0004285
CRB182232	SAMEA103991210	oviductal ampulla	BTA_FR6125612130	oviductal ampulla	BTO_0004285
CRB182233	SAMEA103991227	oviductal ampulla	BTA_FR6125612130	oviductal ampulla	BTO_0004285
CRB182234	SAMEA103991248	oviductal ampulla	BTA_FR6125612130	oviductal ampulla	BTO_0004285
CRB182235	SAMEA103991254	oviductal ampulla	BTA_FR6125612130	oviductal ampulla	BTO_0004285
CRB182236	SAMEA103991133	oviductal ampulla	BTA_FR6125612130	oviductal ampulla	BTO_0004285
CRB182237	SAMEA103991150	oviductal ampulla	BTA_FR6125612130	oviductal ampulla	BTO_0004285
CRB182238	SAMEA103991152	oviductal ampulla	BTA_FR6125612130	oviductal ampulla	BTO_0004285
CRB166520	SAMEA103991802	pancreas	BTA_FR6125612130	pancreas	BTO_0000988
CRB166521	SAMEA103991812	pancreas	BTA_FR6125612130	pancreas	BTO_0000988
CRB166522	SAMEA103991776	pancreas	BTA_FR6125612130	pancreas	BTO_0000988
CRB166523	SAMEA103991784	pancreas	BTA_FR6125612130	pancreas	BTO_0000988
CRB166524	SAMEA103991796	pancreas	BTA_FR6125612130	pancreas	BTO_0000988
CRB166525	SAMEA103989076	pancreas	BTA_FR6125612130	pancreas	BTO_0000988
CRB166526	SAMEA103989090	pancreas	BTA_FR6125612130	pancreas	BTO_0000988
CRB166527	SAMEA103989047	pancreas	BTA_FR6125612130	pancreas	BTO_0000988
CRB166528	SAMEA103989057	pancreas	BTA_FR6125612130	pancreas	BTO_0000988
CRB166529	SAMEA103989013	pancreas	BTA_FR6125612130	pancreas	BTO_0000988
CRB166530	SAMEA103988759	pancreas	BTA_FR6125612130	pancreas	BTO_0000988
CRB166455	SAMEA103989483	renal cortex	BTA_FR6125612130	renal cortex	BTO_0001166
CRB166456	SAMEA103989492	renal cortex	BTA_FR6125612130	renal cortex	BTO_0001166
CRB166457	SAMEA103989501	renal cortex	BTA_FR6125612130	renal cortex	BTO_0001166
CRB166458	SAMEA103989466	renal cortex	BTA_FR6125612130	renal cortex	BTO_0001166
CRB166459	SAMEA103989474	renal cortex	BTA_FR6125612130	renal cortex	BTO_0001166
CRB166460	SAMEA103989175	renal cortex	BTA_FR6125612130	renal cortex	BTO_0001166
CRB166461	SAMEA103989199	renal cortex	BTA_FR6125612130	renal cortex	BTO_0001166
CRB166462	SAMEA103989209	renal cortex	BTA_FR6125612130	renal cortex	BTO_0001166
CRB166463	SAMEA103989153	renal cortex	BTA_FR6125612130	renal cortex	BTO_0001166
CRB166464	SAMEA103989169	renal cortex	BTA_FR6125612130	renal cortex	BTO_0001166
CRB166465	SAMEA103989100	renal medulla	BTA_FR6125612130	renal medulla	BTO_0001167
CRB166466	SAMEA103989125	renal medulla	BTA_FR6125612130	renal medulla	BTO_0001167
CRB166467	SAMEA103989954	renal medulla	BTA_FR6125612130	renal medulla	BTO_0001167
CRB166468	SAMEA103989963	renal medulla	BTA_FR6125612130	renal medulla	BTO_0001167
CRB166469	SAMEA103989979	renal medulla	BTA_FR6125612130	renal medulla	BTO_0001167
CRB166470	SAMEA103989693	renal medulla	BTA_FR6125612130	renal medulla	BTO_0001167
CRB166471	SAMEA103989701	renal medulla	BTA_FR6125612130	renal medulla	BTO_0001167
CRB166472	SAMEA103989662	renal medulla	BTA_FR6125612130	renal medulla	BTO_0001167
CRB166473	SAMEA103989671	renal medulla	BTA_FR6125612130	renal medulla	BTO_0001167
CRB166474	SAMEA103989685	renal medulla	BTA_FR6125612130	renal medulla	BTO_0001167
CRB166475	SAMEA103989644	renal medulla	BTA_FR6125612130	renal medulla	BTO_0001167
CRB166632	SAMEA103989940	spleen	BTA_FR6125612130	spleen	BTO_0001281
CRB166633	SAMEA103989949	spleen	BTA_FR6125612130	spleen	BTO_0001281
CRB167140	SAMEA103991059	spleen	BTA_FR6125612130	spleen	BTO_0001281
CRB167141	SAMEA103991030	spleen	BTA_FR6125612130	spleen	BTO_0001281
CRB167142	SAMEA103991040	spleen	BTA_FR6125612130	spleen	BTO_0001281
CRB167143	SAMEA103991001	spleen	BTA_FR6125612130	spleen	BTO_0001281
CRB167144	SAMEA103990998	spleen	BTA_FR6125612130	spleen	BTO_0001281
CRB167145	SAMEA103991011	spleen	BTA_FR6125612130	spleen	BTO_0001281
CRB167146	SAMEA103990972	spleen	BTA_FR6125612130	spleen	BTO_0001281
CRB167147	SAMEA103990991	spleen	BTA_FR6125612130	spleen	BTO_0001281
CRB167148	SAMEA103990949	spleen	BTA_FR6125612130	spleen	BTO_0001281
CRB167149	SAMEA103990967	spleen	BTA_FR6125612130	spleen	BTO_0001281
CRB166315	SAMEA103990666	subcutaneous adipose tissue	BTA_FR6125612130	subcutaneous adipose tissue	BTO_0004042
CRB166316	SAMEA103990677	subcutaneous adipose tissue	BTA_FR6125612130	subcutaneous adipose tissue	BTO_0004042
CRB166317	SAMEA103990628	subcutaneous adipose tissue	BTA_FR6125612130	subcutaneous adipose tissue	BTO_0004042
CRB166318	SAMEA103990644	subcutaneous adipose tissue	BTA_FR6125612130	subcutaneous adipose tissue	BTO_0004042
CRB166319	SAMEA103990594	subcutaneous adipose tissue	BTA_FR6125612130	subcutaneous adipose tissue	BTO_0004042
CRB166320	SAMEA103991276	subcutaneous adipose tissue	BTA_FR6125612130	subcutaneous adipose tissue	BTO_0004042
CRB166321	SAMEA103991288	subcutaneous adipose tissue	BTA_FR6125612130	subcutaneous adipose tissue	BTO_0004042
CRB166322	SAMEA103991239	subcutaneous adipose tissue	BTA_FR6125612130	subcutaneous adipose tissue	BTO_0004042
CRB166323	SAMEA103991258	subcutaneous adipose tissue	BTA_FR6125612130	subcutaneous adipose tissue	BTO_0004042
CRB166324	SAMEA103991199	subcutaneous adipose tissue	BTA_FR6125612130	subcutaneous adipose tissue	BTO_0004042
CRB166325	SAMEA103991212	subcutaneous adipose tissue	BTA_FR6125612130	subcutaneous adipose tissue	BTO_0004042
CRB166634	SAMEA103989909	thyroid gland	BTA_FR6125612130	thyroid gland	BTO_0001379
CRB166635	SAMEA103989920	thyroid gland	BTA_FR6125612130	thyroid gland	BTO_0001379
CRB166613	SAMEA103988900	tracheal epithelium	BTA_FR6125612130	tracheal epithelium	BTO_0001389
CRB166614	SAMEA103988851	tracheal epithelium	BTA_FR6125612130	tracheal epithelium	BTO_0001389
CRB166615	SAMEA103988866	tracheal epithelium	BTA_FR6125612130	tracheal epithelium	BTO_0001389
CRB166616	SAMEA103988811	tracheal epithelium	BTA_FR6125612130	tracheal epithelium	BTO_0001389
CRB166617	SAMEA103988830	tracheal epithelium	BTA_FR6125612130	tracheal epithelium	BTO_0001389
CRB166618	SAMEA103988841	tracheal epithelium	BTA_FR6125612130	tracheal epithelium	BTO_0001389
CRB166619	SAMEA103988789	tracheal epithelium	BTA_FR6125612130	tracheal epithelium	BTO_0001389
CRB166620	SAMEA103989473	tracheal epithelium	BTA_FR6125612130	tracheal epithelium	BTO_0001389
CRB166621	SAMEA103989428	tracheal epithelium	BTA_FR6125612130	tracheal epithelium	BTO_0001389
CRB166622	SAMEA103989435	tracheal epithelium	BTA_FR6125612130	tracheal epithelium	BTO_0001389
CRB166623	SAMEA103989456	tracheal epithelium	BTA_FR6125612130	tracheal epithelium	BTO_0001389
CRB166580	SAMEA103990553	uterus	BTA_FR6125612130	uterus	BTO_0001424
CRB166581	SAMEA103990516	uterus	BTA_FR6125612130	uterus	BTO_0001424
CRB166582	SAMEA103990531	uterus	BTA_FR6125612130	uterus	BTO_0001424
CRB166583	SAMEA103990536	uterus	BTA_FR6125612130	uterus	BTO_0001424
CRB166584	SAMEA103990498	uterus	BTA_FR6125612130	uterus	BTO_0001424
CRB166585	SAMEA103990511	uterus	BTA_FR6125612130	uterus	BTO_0001424
CRB166586	SAMEA103990468	uterus	BTA_FR6125612130	uterus	BTO_0001424
CRB166587	SAMEA103990481	uterus	BTA_FR6125612130	uterus	BTO_0001424
CRB166588	SAMEA103991343	uterus	BTA_FR6125612130	uterus	BTO_0001424
CRB166589	SAMEA103991357	uterus	BTA_FR6125612130	uterus	BTO_0001424
CRB166590	SAMEA103991091	uterus	BTA_FR6125612130	uterus	BTO_0001424
CRB171996	SAMEA103989981	abdominal adipose tissue	CHI-FR250020007410111	abdominal adipose tissue	BTO_0004041
CRB171997	SAMEA103989990	abdominal adipose tissue	CHI-FR250020007410111	abdominal adipose tissue	BTO_0004041
CRB171998	SAMEA103989997	abdominal adipose tissue	CHI-FR250020007410111	abdominal adipose tissue	BTO_0004041
CRB171999	SAMEA103990012	abdominal adipose tissue	CHI-FR250020007410111	abdominal adipose tissue	BTO_0004041
CRB172000	SAMEA103989326	abdominal adipose tissue	CHI-FR250020007410111	abdominal adipose tissue	BTO_0004041
CRB172001	SAMEA103989328	abdominal adipose tissue	CHI-FR250020007410111	abdominal adipose tissue	BTO_0004041
CRB172002	SAMEA103989343	abdominal adipose tissue	CHI-FR250020007410111	abdominal adipose tissue	BTO_0004041
CRB172003	SAMEA103989114	abdominal adipose tissue	CHI-FR250020007410111	abdominal adipose tissue	BTO_0004041
CRB172004	SAMEA103989137	abdominal adipose tissue	CHI-FR250020007410111	abdominal adipose tissue	BTO_0004041
CRB172005	SAMEA103989142	abdominal adipose tissue	CHI-FR250020007410111	abdominal adipose tissue	BTO_0004041
CRB172006	SAMEA103989160	abdominal adipose tissue	CHI-FR250020007410111	abdominal adipose tissue	BTO_0004041
CRB171976	SAMEA103989498	adrenal cortex	CHI-FR250020007410111	adrenal cortex	BTO_0000045
CRB171977	SAMEA103989515	adrenal cortex	CHI-FR250020007410111	adrenal cortex	BTO_0000045
CRB171978	SAMEA103989525	adrenal cortex	CHI-FR250020007410111	adrenal cortex	BTO_0000045
CRB171979	SAMEA103989541	adrenal cortex	CHI-FR250020007410111	adrenal cortex	BTO_0000045
CRB171980	SAMEA103988641	adrenal cortex	CHI-FR250020007410111	adrenal cortex	BTO_0000045
CRB172236	SAMEA103990560	articular cartilage	CHI-FR250020007410111	articular cartilage	BTO_0001572
CRB172237	SAMEA103990813	articular cartilage	CHI-FR250020007410111	articular cartilage	BTO_0001572
CRB172238	SAMEA103990826	articular cartilage	CHI-FR250020007410111	articular cartilage	BTO_0001572
CRB172239	SAMEA103990824	articular cartilage	CHI-FR250020007410111	articular cartilage	BTO_0001572
CRB172240	SAMEA103991961	articular cartilage	CHI-FR250020007410111	articular cartilage	BTO_0001572
CRB172241	SAMEA103991972	articular cartilage	CHI-FR250020007410111	articular cartilage	BTO_0001572
CRB172242	SAMEA103991980	articular cartilage	CHI-FR250020007410111	articular cartilage	BTO_0001572
CRB172243	SAMEA103991978	articular cartilage	CHI-FR250020007410111	articular cartilage	BTO_0001572
CRB172244	SAMEA103991992	articular cartilage	CHI-FR250020007410111	articular cartilage	BTO_0001572
CRB172245	SAMEA103991780	articular cartilage	CHI-FR250020007410111	articular cartilage	BTO_0001572
CRB172246	SAMEA103991786	articular cartilage	CHI-FR250020007410111	articular cartilage	BTO_0001572
CRB172172	SAMEA103991396	bone marrow	CHI-FR250020007410111	bone marrow	BTO_0000141
CRB172173	SAMEA103991416	bone marrow	CHI-FR250020007410111	bone marrow	BTO_0000141
CRB172174	SAMEA103991418	bone marrow	CHI-FR250020007410111	bone marrow	BTO_0000141
CRB172175	SAMEA103991436	bone marrow	CHI-FR250020007410111	bone marrow	BTO_0000141
CRB172176	SAMEA103991453	bone marrow	CHI-FR250020007410111	bone marrow	BTO_0000141
CRB172177	SAMEA103991456	bone marrow	CHI-FR250020007410111	bone marrow	BTO_0000141
CRB172178	SAMEA103991476	bone marrow	CHI-FR250020007410111	bone marrow	BTO_0000141
CRB172179	SAMEA103991494	bone marrow	CHI-FR250020007410111	bone marrow	BTO_0000141
CRB172180	SAMEA103989267	bone marrow	CHI-FR250020007410111	bone marrow	BTO_0000141
CRB172181	SAMEA103989283	bone marrow	CHI-FR250020007410111	bone marrow	BTO_0000141
CRB172182	SAMEA103989285	bone marrow	CHI-FR250020007410111	bone marrow	BTO_0000141
CRB172511	SAMEA103991774	cardiac muscle	CHI-FR250020007410111	cardiac muscle	BTO_0000199
CRB172512	SAMEA103991585	cardiac muscle	CHI-FR250020007410111	cardiac muscle	BTO_0000199
CRB172513	SAMEA103991595	cardiac muscle	CHI-FR250020007410111	cardiac muscle	BTO_0000199
CRB172514	SAMEA103991594	cardiac muscle	CHI-FR250020007410111	cardiac muscle	BTO_0000199
CRB172515	SAMEA103991602	cardiac muscle	CHI-FR250020007410111	cardiac muscle	BTO_0000199
CRB172516	SAMEA103991613	cardiac muscle	CHI-FR250020007410111	cardiac muscle	BTO_0000199
CRB172517	SAMEA103991629	cardiac muscle	CHI-FR250020007410111	cardiac muscle	BTO_0000199
CRB172518	SAMEA103991642	cardiac muscle	CHI-FR250020007410111	cardiac muscle	BTO_0000199
CRB172519	SAMEA103991650	cardiac muscle	CHI-FR250020007410111	cardiac muscle	BTO_0000199
CRB172520	SAMEA103989458	cardiac muscle	CHI-FR250020007410111	cardiac muscle	BTO_0000199
CRB172085	SAMEA103992056	cerebellum	CHI-FR250020007410111	cerebellum	BTO_0000232
CRB172086	SAMEA103992058	cerebellum	CHI-FR250020007410111	cerebellum	BTO_0000232
CRB172087	SAMEA103992072	cerebellum	CHI-FR250020007410111	cerebellum	BTO_0000232
CRB172088	SAMEA103992088	cerebellum	CHI-FR250020007410111	cerebellum	BTO_0000232
CRB172089	SAMEA103992092	cerebellum	CHI-FR250020007410111	cerebellum	BTO_0000232
CRB172090	SAMEA103991689	cerebellum	CHI-FR250020007410111	cerebellum	BTO_0000232
CRB172091	SAMEA103991694	cerebellum	CHI-FR250020007410111	cerebellum	BTO_0000232
CRB172092	SAMEA103991708	cerebellum	CHI-FR250020007410111	cerebellum	BTO_0000232
CRB172093	SAMEA103991724	cerebellum	CHI-FR250020007410111	cerebellum	BTO_0000232
CRB172094	SAMEA103991727	cerebellum	CHI-FR250020007410111	cerebellum	BTO_0000232
CRB172280	SAMEA103988710	colon	CHI-FR250020007410111	colon	BTO_0000269
CRB172281	SAMEA103988708	colon	CHI-FR250020007410111	colon	BTO_0000269
CRB172282	SAMEA103988720	colon	CHI-FR250020007410111	colon	BTO_0000269
CRB172283	SAMEA103988736	colon	CHI-FR250020007410111	colon	BTO_0000269
CRB172284	SAMEA103989003	colon	CHI-FR250020007410111	colon	BTO_0000269
CRB172285	SAMEA103989010	colon	CHI-FR250020007410111	colon	BTO_0000269
CRB172286	SAMEA103989022	colon	CHI-FR250020007410111	colon	BTO_0000269
CRB172287	SAMEA103989017	colon	CHI-FR250020007410111	colon	BTO_0000269
CRB172288	SAMEA103989031	colon	CHI-FR250020007410111	colon	BTO_0000269
CRB172289	SAMEA103989043	colon	CHI-FR250020007410111	colon	BTO_0000269
CRB172290	SAMEA103990216	colon	CHI-FR250020007410111	colon	BTO_0000269
CRB172944	SAMEA103991707	corpus luteum	CHI-FR250020007410111	corpus luteum	BTO_0000292
CRB172945	SAMEA103991719	corpus luteum	CHI-FR250020007410111	corpus luteum	BTO_0000292
CRB172946	SAMEA103991746	corpus luteum	CHI-FR250020007410111	corpus luteum	BTO_0000292
CRB172947	SAMEA103991758	corpus luteum	CHI-FR250020007410111	corpus luteum	BTO_0000292
CRB172948	SAMEA103991769	corpus luteum	CHI-FR250020007410111	corpus luteum	BTO_0000292
CRB172949	SAMEA103991767	corpus luteum	CHI-FR250020007410111	corpus luteum	BTO_0000292
CRB172950	SAMEA103989140	corpus luteum	CHI-FR250020007410111	corpus luteum	BTO_0000292
CRB172951	SAMEA103989170	corpus luteum	CHI-FR250020007410111	corpus luteum	BTO_0000292
CRB172952	SAMEA103989188	corpus luteum	CHI-FR250020007410111	corpus luteum	BTO_0000292
CRB172953	SAMEA103989206	corpus luteum	CHI-FR250020007410111	corpus luteum	BTO_0000292
CRB172457	SAMEA103988917	duodenum	CHI-FR250020007410111	duodenum	BTO_0000365
CRB172458	SAMEA103988930	duodenum	CHI-FR250020007410111	duodenum	BTO_0000365
CRB172459	SAMEA103988928	duodenum	CHI-FR250020007410111	duodenum	BTO_0000365
CRB172460	SAMEA103990076	duodenum	CHI-FR250020007410111	duodenum	BTO_0000365
CRB172461	SAMEA103990090	duodenum	CHI-FR250020007410111	duodenum	BTO_0000365
CRB172462	SAMEA103990339	duodenum	CHI-FR250020007410111	duodenum	BTO_0000365
CRB172463	SAMEA103990338	duodenum	CHI-FR250020007410111	duodenum	BTO_0000365
CRB172464	SAMEA103990352	duodenum	CHI-FR250020007410111	duodenum	BTO_0000365
CRB172465	SAMEA103990368	duodenum	CHI-FR250020007410111	duodenum	BTO_0000365
CRB172466	SAMEA103990383	duodenum	CHI-FR250020007410111	duodenum	BTO_0000365
CRB172128	SAMEA103989617	frontal lobe	CHI-FR250020007410111	frontal lobe	BTO_0000484
CRB172129	SAMEA103989620	frontal lobe	CHI-FR250020007410111	frontal lobe	BTO_0000484
CRB172130	SAMEA103989856	frontal lobe	CHI-FR250020007410111	frontal lobe	BTO_0000484
CRB172131	SAMEA103991022	frontal lobe	CHI-FR250020007410111	frontal lobe	BTO_0000484
CRB172132	SAMEA103991036	frontal lobe	CHI-FR250020007410111	frontal lobe	BTO_0000484
CRB172133	SAMEA103991038	frontal lobe	CHI-FR250020007410111	frontal lobe	BTO_0000484
CRB172134	SAMEA103991054	frontal lobe	CHI-FR250020007410111	frontal lobe	BTO_0000484
CRB172135	SAMEA103991068	frontal lobe	CHI-FR250020007410111	frontal lobe	BTO_0000484
CRB172136	SAMEA103991082	frontal lobe	CHI-FR250020007410111	frontal lobe	BTO_0000484
CRB172137	SAMEA103991085	frontal lobe	CHI-FR250020007410111	frontal lobe	BTO_0000484
CRB172138	SAMEA103991097	frontal lobe	CHI-FR250020007410111	frontal lobe	BTO_0000484
CRB173138	SAMEA103990889	hypophysis	CHI-FR250020007410111	hypophysis	BTO_0001073
CRB173139	SAMEA103990903	hypophysis	CHI-FR250020007410111	hypophysis	BTO_0001073
CRB173130	SAMEA7990168	hypothalamus	CHI-FR250020007410111	hypothalamus	BTO_0000614
CRB173131	SAMEA7980418	hypothalamus	CHI-FR250020007410111	hypothalamus	BTO_0000614
CRB172369	SAMEA103988680	ileum	CHI-FR250020007410111	ileum	BTO_0000620
CRB172370	SAMEA103988955	ileum	CHI-FR250020007410111	ileum	BTO_0000620
CRB172371	SAMEA103988966	ileum	CHI-FR250020007410111	ileum	BTO_0000620
CRB172372	SAMEA103988991	ileum	CHI-FR250020007410111	ileum	BTO_0000620
CRB172373	SAMEA103990109	ileum	CHI-FR250020007410111	ileum	BTO_0000620
CRB172374	SAMEA103990119	ileum	CHI-FR250020007410111	ileum	BTO_0000620
CRB172375	SAMEA103990117	ileum	CHI-FR250020007410111	ileum	BTO_0000620
CRB172376	SAMEA103990130	ileum	CHI-FR250020007410111	ileum	BTO_0000620
CRB172377	SAMEA103990147	ileum	CHI-FR250020007410111	ileum	BTO_0000620
CRB172378	SAMEA103990162	ileum	CHI-FR250020007410111	ileum	BTO_0000620
CRB172325	SAMEA103990797	jejunum	CHI-FR250020007410111	jejunum	BTO_0000657
CRB172326	SAMEA103991892	jejunum	CHI-FR250020007410111	jejunum	BTO_0000657
CRB172327	SAMEA103991886	jejunum	CHI-FR250020007410111	jejunum	BTO_0000657
CRB172328	SAMEA103991907	jejunum	CHI-FR250020007410111	jejunum	BTO_0000657
CRB172329	SAMEA103991921	jejunum	CHI-FR250020007410111	jejunum	BTO_0000657
CRB172330	SAMEA103992195	jejunum	CHI-FR250020007410111	jejunum	BTO_0000657
CRB172331	SAMEA103992192	jejunum	CHI-FR250020007410111	jejunum	BTO_0000657
CRB172332	SAMEA103992206	jejunum	CHI-FR250020007410111	jejunum	BTO_0000657
CRB172333	SAMEA103992223	jejunum	CHI-FR250020007410111	jejunum	BTO_0000657
CRB172334	SAMEA103992001	jejunum	CHI-FR250020007410111	jejunum	BTO_0000657
CRB172678	SAMEA103991969	liver parenchyma	CHI-FR250020007410111	liver parenchyma	UBERON_0001280
CRB172679	SAMEA103991964	liver parenchyma	CHI-FR250020007410111	liver parenchyma	UBERON_0001280
CRB172680	SAMEA103992013	liver parenchyma	CHI-FR250020007410111	liver parenchyma	UBERON_0001280
CRB172681	SAMEA103992024	liver parenchyma	CHI-FR250020007410111	liver parenchyma	UBERON_0001280
CRB172682	SAMEA103992040	liver parenchyma	CHI-FR250020007410111	liver parenchyma	UBERON_0001280
CRB172683	SAMEA103992036	liver parenchyma	CHI-FR250020007410111	liver parenchyma	UBERON_0001280
CRB172684	SAMEA103992050	liver parenchyma	CHI-FR250020007410111	liver parenchyma	UBERON_0001280
CRB172685	SAMEA103992061	liver parenchyma	CHI-FR250020007410111	liver parenchyma	UBERON_0001280
CRB172686	SAMEA103992071	liver parenchyma	CHI-FR250020007410111	liver parenchyma	UBERON_0001280
CRB172687	SAMEA103992097	liver parenchyma	CHI-FR250020007410111	liver parenchyma	UBERON_0001280
CRB172688	SAMEA103992109	liver parenchyma	CHI-FR250020007410111	liver parenchyma	UBERON_0001280
CRB173178	SAMEA103989429	liver parenchyma	CHI-FR250020007410111	liver parenchyma	UBERON_0001280
CRB173179	SAMEA103989444	liver parenchyma	CHI-FR250020007410111	liver parenchyma	UBERON_0001280
CRB173181	SAMEA103989036	liver parenchyma	CHI-FR250020007410111	liver parenchyma	UBERON_0001280
CRB173182	SAMEA103989054	liver parenchyma	CHI-FR250020007410111	liver parenchyma	UBERON_0001280
CRB173183	SAMEA103989040	liver parenchyma	CHI-FR250020007410111	liver parenchyma	UBERON_0001280
CRB173185	SAMEA103989075	liver parenchyma	CHI-FR250020007410111	liver parenchyma	UBERON_0001280
CRB173186	SAMEA103989089	liver parenchyma	CHI-FR250020007410111	liver parenchyma	UBERON_0001280
CRB173187	SAMEA103988886	liver parenchyma	CHI-FR250020007410111	liver parenchyma	UBERON_0001280
CRB173288	SAMEA103989702	liver parenchyma	CHI-FR250020007410111	liver parenchyma	UBERON_0001280
CRB172745	SAMEA103991240	longissimus lumborum	CHI-FR250020007410111	longissimus lumborum	BTO_0001925
CRB172746	SAMEA103991253	longissimus lumborum	CHI-FR250020007410111	longissimus lumborum	BTO_0001925
CRB172747	SAMEA103990561	longissimus lumborum	CHI-FR250020007410111	longissimus lumborum	BTO_0001925
CRB172748	SAMEA103990590	longissimus lumborum	CHI-FR250020007410111	longissimus lumborum	BTO_0001925
CRB172749	SAMEA103990602	longissimus lumborum	CHI-FR250020007410111	longissimus lumborum	BTO_0001925
CRB172750	SAMEA103990852	longissimus lumborum	CHI-FR250020007410111	longissimus lumborum	BTO_0001925
CRB172751	SAMEA103990869	longissimus lumborum	CHI-FR250020007410111	longissimus lumborum	BTO_0001925
CRB172752	SAMEA103990881	longissimus lumborum	CHI-FR250020007410111	longissimus lumborum	BTO_0001925
CRB172753	SAMEA103990902	longissimus lumborum	CHI-FR250020007410111	longissimus lumborum	BTO_0001925
CRB172754	SAMEA103990692	longissimus lumborum	CHI-FR250020007410111	longissimus lumborum	BTO_0001925
CRB172634	SAMEA103990243	lung parenchyma	CHI-FR250020007410111	lung parenchyma	UBERON_0008946
CRB172635	SAMEA103990242	lung parenchyma	CHI-FR250020007410111	lung parenchyma	UBERON_0008946
CRB172636	SAMEA103990252	lung parenchyma	CHI-FR250020007410111	lung parenchyma	UBERON_0008946
CRB172637	SAMEA103990264	lung parenchyma	CHI-FR250020007410111	lung parenchyma	UBERON_0008946
CRB172638	SAMEA103990288	lung parenchyma	CHI-FR250020007410111	lung parenchyma	UBERON_0008946
CRB172639	SAMEA103990303	lung parenchyma	CHI-FR250020007410111	lung parenchyma	UBERON_0008946
CRB172640	SAMEA103989655	lung parenchyma	CHI-FR250020007410111	lung parenchyma	UBERON_0008946
CRB172641	SAMEA103989874	lung parenchyma	CHI-FR250020007410111	lung parenchyma	UBERON_0008946
CRB172642	SAMEA103989885	lung parenchyma	CHI-FR250020007410111	lung parenchyma	UBERON_0008946
CRB172643	SAMEA103989908	lung parenchyma	CHI-FR250020007410111	lung parenchyma	UBERON_0008946
CRB172644	SAMEA103989923	lung parenchyma	CHI-FR250020007410111	lung parenchyma	UBERON_0008946
CRB172723	SAMEA103989567	mammary gland	CHI-FR250020007410111	mammary gland	BTO_0000817
CRB172724	SAMEA103989578	mammary gland	CHI-FR250020007410111	mammary gland	BTO_0000817
CRB172725	SAMEA103989587	mammary gland	CHI-FR250020007410111	mammary gland	BTO_0000817
CRB172726	SAMEA103989610	mammary gland	CHI-FR250020007410111	mammary gland	BTO_0000817
CRB172727	SAMEA103989622	mammary gland	CHI-FR250020007410111	mammary gland	BTO_0000817
CRB172728	SAMEA103989630	mammary gland	CHI-FR250020007410111	mammary gland	BTO_0000817
CRB172729	SAMEA103989628	mammary gland	CHI-FR250020007410111	mammary gland	BTO_0000817
CRB172730	SAMEA103991021	mammary gland	CHI-FR250020007410111	mammary gland	BTO_0000817
CRB172731	SAMEA103991041	mammary gland	CHI-FR250020007410111	mammary gland	BTO_0000817
CRB172732	SAMEA103991052	mammary gland	CHI-FR250020007410111	mammary gland	BTO_0000817
CRB173278	SAMEA103989994	mammary gland	CHI-FR250020007410111	mammary gland	BTO_0000817
CRB173279	SAMEA103990007	mammary gland	CHI-FR250020007410111	mammary gland	BTO_0000817
CRB173281	SAMEA103990317	mammary gland	CHI-FR250020007410111	mammary gland	BTO_0000817
CRB173282	SAMEA103990308	mammary gland	CHI-FR250020007410111	mammary gland	BTO_0000817
CRB173146	SAMEA103991849	mediastinal lymph node	CHI-FR250020007410111	mediastinal lymph node	UBERON_0002524
CRB173147	SAMEA103991870	mediastinal lymph node	CHI-FR250020007410111	mediastinal lymph node	UBERON_0002524
CRB172216	SAMEA103989806	olfactory lobe	CHI-FR250020007410111	olfactory lobe	BTO_0001362
CRB172217	SAMEA103989803	olfactory lobe	CHI-FR250020007410111	olfactory lobe	BTO_0001362
CRB172218	SAMEA103989814	olfactory lobe	CHI-FR250020007410111	olfactory lobe	BTO_0001362
CRB172219	SAMEA103989830	olfactory lobe	CHI-FR250020007410111	olfactory lobe	BTO_0001362
CRB172220	SAMEA103991272	olfactory lobe	CHI-FR250020007410111	olfactory lobe	BTO_0001362
CRB172788	SAMEA103989147	ovarian cortex	CHI-FR250020007410111	ovarian cortex	UBERON_0013191
CRB172789	SAMEA103989146	ovarian cortex	CHI-FR250020007410111	ovarian cortex	UBERON_0013191
CRB172790	SAMEA103989427	ovarian cortex	CHI-FR250020007410111	ovarian cortex	UBERON_0013191
CRB172791	SAMEA103989436	ovarian cortex	CHI-FR250020007410111	ovarian cortex	UBERON_0013191
CRB172792	SAMEA103989450	ovarian cortex	CHI-FR250020007410111	ovarian cortex	UBERON_0013191
CRB172793	SAMEA103989446	ovarian cortex	CHI-FR250020007410111	ovarian cortex	UBERON_0013191
CRB172794	SAMEA103988753	ovarian cortex	CHI-FR250020007410111	ovarian cortex	UBERON_0013191
CRB172795	SAMEA103988764	ovarian cortex	CHI-FR250020007410111	ovarian cortex	UBERON_0013191
CRB172796	SAMEA103988779	ovarian cortex	CHI-FR250020007410111	ovarian cortex	UBERON_0013191
CRB172797	SAMEA103988808	ovarian cortex	CHI-FR250020007410111	ovarian cortex	UBERON_0013191
CRB172808	SAMEA103989703	oviduct	CHI-FR250020007410111	oviduct	BTO_0000980
CRB172809	SAMEA103989730	oviduct	CHI-FR250020007410111	oviduct	BTO_0000980
CRB172810	SAMEA103989973	oviduct	CHI-FR250020007410111	oviduct	BTO_0000980
CRB172811	SAMEA103989970	oviduct	CHI-FR250020007410111	oviduct	BTO_0000980
CRB172812	SAMEA103989764	oviduct	CHI-FR250020007410111	oviduct	BTO_0000980
CRB172813	SAMEA103989774	oviduct	CHI-FR250020007410111	oviduct	BTO_0000980
CRB172814	SAMEA103989798	oviduct	CHI-FR250020007410111	oviduct	BTO_0000980
CRB172815	SAMEA103989809	oviduct	CHI-FR250020007410111	oviduct	BTO_0000980
CRB172816	SAMEA103989820	oviduct	CHI-FR250020007410111	oviduct	BTO_0000980
CRB172817	SAMEA103989818	oviduct	CHI-FR250020007410111	oviduct	BTO_0000980
CRB172818	SAMEA103989833	oviduct	CHI-FR250020007410111	oviduct	BTO_0000980
CRB172860	SAMEA103991591	pancreas	CHI-FR250020007410111	pancreas	BTO_0000988
CRB172861	SAMEA103991603	pancreas	CHI-FR250020007410111	pancreas	BTO_0000988
CRB172862	SAMEA103991611	pancreas	CHI-FR250020007410111	pancreas	BTO_0000988
CRB172863	SAMEA103991626	pancreas	CHI-FR250020007410111	pancreas	BTO_0000988
CRB172864	SAMEA103991640	pancreas	CHI-FR250020007410111	pancreas	BTO_0000988
CRB172865	SAMEA103991651	pancreas	CHI-FR250020007410111	pancreas	BTO_0000988
CRB172866	SAMEA103991648	pancreas	CHI-FR250020007410111	pancreas	BTO_0000988
CRB172867	SAMEA103991658	pancreas	CHI-FR250020007410111	pancreas	BTO_0000988
CRB172868	SAMEA103989240	pancreas	CHI-FR250020007410111	pancreas	BTO_0000988
CRB172869	SAMEA103989264	pancreas	CHI-FR250020007410111	pancreas	BTO_0000988
CRB172870	SAMEA103989496	pancreas	CHI-FR250020007410111	pancreas	BTO_0000988
CRB172412	SAMEA103991846	Peyer's patch	CHI-FR250020007410111	Peyer's patches	BTO_0001784
CRB172413	SAMEA103991859	Peyer's patch	CHI-FR250020007410111	Peyer's patches	BTO_0001784
CRB172414	SAMEA103991871	Peyer's patch	CHI-FR250020007410111	Peyer's patches	BTO_0001784
CRB172415	SAMEA103991869	Peyer's patch	CHI-FR250020007410111	Peyer's patches	BTO_0001784
CRB172416	SAMEA103992120	Peyer's patch	CHI-FR250020007410111	Peyer's patches	BTO_0001784
CRB172417	SAMEA103992127	Peyer's patch	CHI-FR250020007410111	Peyer's patches	BTO_0001784
CRB172418	SAMEA103992148	Peyer's patch	CHI-FR250020007410111	Peyer's patches	BTO_0001784
CRB172419	SAMEA103992159	Peyer's patch	CHI-FR250020007410111	Peyer's patches	BTO_0001784
CRB172420	SAMEA103991555	Peyer's patch	CHI-FR250020007410111	Peyer's patches	BTO_0001784
CRB172421	SAMEA103991562	Peyer's patch	CHI-FR250020007410111	Peyer's patches	BTO_0001784
CRB172422	SAMEA103991567	Peyer's patch	CHI-FR250020007410111	Peyer's patches	BTO_0001784
CRB172555	SAMEA103989714	renal cortex	CHI-FR250020007410111	renal cortex	BTO_0001166
CRB172556	SAMEA103989726	renal cortex	CHI-FR250020007410111	renal cortex	BTO_0001166
CRB172557	SAMEA103989735	renal cortex	CHI-FR250020007410111	renal cortex	BTO_0001166
CRB172558	SAMEA103989733	renal cortex	CHI-FR250020007410111	renal cortex	BTO_0001166
CRB172559	SAMEA103989740	renal cortex	CHI-FR250020007410111	renal cortex	BTO_0001166
CRB172560	SAMEA103989783	renal cortex	CHI-FR250020007410111	renal cortex	BTO_0001166
CRB172561	SAMEA103989793	renal cortex	CHI-FR250020007410111	renal cortex	BTO_0001166
CRB172562	SAMEA103989790	renal cortex	CHI-FR250020007410111	renal cortex	BTO_0001166
CRB172563	SAMEA103989801	renal cortex	CHI-FR250020007410111	renal cortex	BTO_0001166
CRB172594	SAMEA103991819	renal medulla	CHI-FR250020007410111	renal medulla	BTO_0001167
CRB172595	SAMEA103991814	renal medulla	CHI-FR250020007410111	renal medulla	BTO_0001167
CRB172596	SAMEA103991825	renal medulla	CHI-FR250020007410111	renal medulla	BTO_0001167
CRB172597	SAMEA103991837	renal medulla	CHI-FR250020007410111	renal medulla	BTO_0001167
CRB172598	SAMEA103991850	renal medulla	CHI-FR250020007410111	renal medulla	BTO_0001167
CRB172599	SAMEA103991876	renal medulla	CHI-FR250020007410111	renal medulla	BTO_0001167
CRB172600	SAMEA103989346	renal medulla	CHI-FR250020007410111	renal medulla	BTO_0001167
CRB172601	SAMEA103989106	renal medulla	CHI-FR250020007410111	renal medulla	BTO_0001167
CRB172602	SAMEA103989102	renal medulla	CHI-FR250020007410111	renal medulla	BTO_0001167
CRB172603	SAMEA103989121	renal medulla	CHI-FR250020007410111	renal medulla	BTO_0001167
CRB173162	SAMEA103991657	spleen	CHI-FR250020007410111	spleen	BTO_0001281
CRB173163	SAMEA103989245	spleen	CHI-FR250020007410111	spleen	BTO_0001281
CRB173218	SAMEA103990514	spleen	CHI-FR250020007410111	spleen	BTO_0001281
CRB173219	SAMEA103990532	spleen	CHI-FR250020007410111	spleen	BTO_0001281
CRB173220	SAMEA103991895	spleen	CHI-FR250020007410111	spleen	BTO_0001281
CRB173221	SAMEA103991915	spleen	CHI-FR250020007410111	spleen	BTO_0001281
CRB173222	SAMEA103991904	spleen	CHI-FR250020007410111	spleen	BTO_0001281
CRB173223	SAMEA103991923	spleen	CHI-FR250020007410111	spleen	BTO_0001281
CRB173224	SAMEA103991935	spleen	CHI-FR250020007410111	spleen	BTO_0001281
CRB173225	SAMEA103991955	spleen	CHI-FR250020007410111	spleen	BTO_0001281
CRB173226	SAMEA103991970	spleen	CHI-FR250020007410111	spleen	BTO_0001281
CRB173227	SAMEA103991982	spleen	CHI-FR250020007410111	spleen	BTO_0001281
CRB173296	SAMEA103989821	spleen	CHI-FR250020007410111	spleen	BTO_0001281
CRB173297	SAMEA103989838	spleen	CHI-FR250020007410111	spleen	BTO_0001281
CRB172040	SAMEA103989646	subcutaneous adipose tissue	CHI-FR250020007410111	subcutaneous adipose tissue	BTO_0004042
CRB172041	SAMEA103989660	subcutaneous adipose tissue	CHI-FR250020007410111	subcutaneous adipose tissue	BTO_0004042
CRB172042	SAMEA103989870	subcutaneous adipose tissue	CHI-FR250020007410111	subcutaneous adipose tissue	BTO_0004042
CRB172043	SAMEA103989886	subcutaneous adipose tissue	CHI-FR250020007410111	subcutaneous adipose tissue	BTO_0004042
CRB172044	SAMEA103989900	subcutaneous adipose tissue	CHI-FR250020007410111	subcutaneous adipose tissue	BTO_0004042
CRB172045	SAMEA103989902	subcutaneous adipose tissue	CHI-FR250020007410111	subcutaneous adipose tissue	BTO_0004042
CRB172046	SAMEA103989922	subcutaneous adipose tissue	CHI-FR250020007410111	subcutaneous adipose tissue	BTO_0004042
CRB172047	SAMEA103989936	subcutaneous adipose tissue	CHI-FR250020007410111	subcutaneous adipose tissue	BTO_0004042
CRB172048	SAMEA103989953	subcutaneous adipose tissue	CHI-FR250020007410111	subcutaneous adipose tissue	BTO_0004042
CRB172049	SAMEA103989956	subcutaneous adipose tissue	CHI-FR250020007410111	subcutaneous adipose tissue	BTO_0004042
CRB172050	SAMEA103990915	subcutaneous adipose tissue	CHI-FR250020007410111	subcutaneous adipose tissue	BTO_0004042
CRB173104	SAMEA103989722	thymus	CHI-FR250020007410111	thymus	BTO_0001374
CRB173105	SAMEA103989734	thymus	CHI-FR250020007410111	thymus	BTO_0001374
CRB173106	SAMEA103989749	thymus	CHI-FR250020007410111	thymus	BTO_0001374
CRB173107	SAMEA103989760	thymus	CHI-FR250020007410111	thymus	BTO_0001374
CRB173108	SAMEA103989752	thymus	CHI-FR250020007410111	thymus	BTO_0001374
CRB173170	SAMEA103989362	thyroid gland	CHI-FR250020007410111	thyroid gland	BTO_0001379
CRB173171	SAMEA103989374	thyroid gland	CHI-FR250020007410111	thyroid gland	BTO_0001379
CRB173062	SAMEA103992167	tracheal epithelium	CHI-FR250020007410111	tracheal epithelium	BTO_0001389
CRB173063	SAMEA103992185	tracheal epithelium	CHI-FR250020007410111	tracheal epithelium	BTO_0001389
CRB173064	SAMEA103992204	tracheal epithelium	CHI-FR250020007410111	tracheal epithelium	BTO_0001389
CRB173065	SAMEA103992229	tracheal epithelium	CHI-FR250020007410111	tracheal epithelium	BTO_0001389
CRB173066	SAMEA103992008	tracheal epithelium	CHI-FR250020007410111	tracheal epithelium	BTO_0001389
CRB172964	SAMEA103988637	uterus	CHI-FR250020007410111	uterus	BTO_0001424
CRB172965	SAMEA103988633	uterus	CHI-FR250020007410111	uterus	BTO_0001424
CRB172966	SAMEA103988646	uterus	CHI-FR250020007410111	uterus	BTO_0001424
CRB172967	SAMEA103988656	uterus	CHI-FR250020007410111	uterus	BTO_0001424
CRB172968	SAMEA103988685	uterus	CHI-FR250020007410111	uterus	BTO_0001424
CRB172969	SAMEA103988696	uterus	CHI-FR250020007410111	uterus	BTO_0001424
CRB172970	SAMEA103988967	uterus	CHI-FR250020007410111	uterus	BTO_0001424
CRB172971	SAMEA103988978	uterus	CHI-FR250020007410111	uterus	BTO_0001424
CRB172972	SAMEA103990095	uterus	CHI-FR250020007410111	uterus	BTO_0001424
CRB172973	SAMEA103990122	uterus	CHI-FR250020007410111	uterus	BTO_0001424
CRB172974	SAMEA103990136	uterus	CHI-FR250020007410111	uterus	BTO_0001424
CRB172007	SAMEA103989181	abdominal adipose tissue	CHI-FR250020007411198	abdominal adipose tissue	BTO_0004041
CRB172008	SAMEA103989187	abdominal adipose tissue	CHI-FR250020007411198	abdominal adipose tissue	BTO_0004041
CRB172009	SAMEA103989208	abdominal adipose tissue	CHI-FR250020007411198	abdominal adipose tissue	BTO_0004041
CRB172010	SAMEA103988751	abdominal adipose tissue	CHI-FR250020007411198	abdominal adipose tissue	BTO_0004041
CRB172011	SAMEA103988768	abdominal adipose tissue	CHI-FR250020007411198	abdominal adipose tissue	BTO_0004041
CRB172012	SAMEA103988773	abdominal adipose tissue	CHI-FR250020007411198	abdominal adipose tissue	BTO_0004041
CRB172013	SAMEA103988790	abdominal adipose tissue	CHI-FR250020007411198	abdominal adipose tissue	BTO_0004041
CRB172014	SAMEA103988809	abdominal adipose tissue	CHI-FR250020007411198	abdominal adipose tissue	BTO_0004041
CRB172015	SAMEA103988825	abdominal adipose tissue	CHI-FR250020007411198	abdominal adipose tissue	BTO_0004041
CRB172016	SAMEA103988828	abdominal adipose tissue	CHI-FR250020007411198	abdominal adipose tissue	BTO_0004041
CRB172017	SAMEA103988846	abdominal adipose tissue	CHI-FR250020007411198	abdominal adipose tissue	BTO_0004041
CRB171981	SAMEA103988652	adrenal cortex	CHI-FR250020007411198	adrenal cortex	BTO_0000045
CRB171982	SAMEA103988666	adrenal cortex	CHI-FR250020007411198	adrenal cortex	BTO_0000045
CRB171983	SAMEA103988675	adrenal cortex	CHI-FR250020007411198	adrenal cortex	BTO_0000045
CRB171984	SAMEA103988686	adrenal cortex	CHI-FR250020007411198	adrenal cortex	BTO_0000045
CRB171985	SAMEA103988704	adrenal cortex	CHI-FR250020007411198	adrenal cortex	BTO_0000045
CRB172247	SAMEA103991807	articular cartilage	CHI-FR250020007411198	articular cartilage	BTO_0001572
CRB172248	SAMEA103991820	articular cartilage	CHI-FR250020007411198	articular cartilage	BTO_0001572
CRB172249	SAMEA103991829	articular cartilage	CHI-FR250020007411198	articular cartilage	BTO_0001572
CRB172250	SAMEA103992086	articular cartilage	CHI-FR250020007411198	articular cartilage	BTO_0001572
CRB172251	SAMEA103992113	articular cartilage	CHI-FR250020007411198	articular cartilage	BTO_0001572
CRB172252	SAMEA103991506	articular cartilage	CHI-FR250020007411198	articular cartilage	BTO_0001572
CRB172253	SAMEA103991515	articular cartilage	CHI-FR250020007411198	articular cartilage	BTO_0001572
CRB172254	SAMEA103991514	articular cartilage	CHI-FR250020007411198	articular cartilage	BTO_0001572
CRB172255	SAMEA103991523	articular cartilage	CHI-FR250020007411198	articular cartilage	BTO_0001572
CRB172256	SAMEA103991535	articular cartilage	CHI-FR250020007411198	articular cartilage	BTO_0001572
CRB172257	SAMEA103991545	articular cartilage	CHI-FR250020007411198	articular cartilage	BTO_0001572
CRB172183	SAMEA103989303	bone marrow	CHI-FR250020007411198	bone marrow	BTO_0000141
CRB172184	SAMEA103989314	bone marrow	CHI-FR250020007411198	bone marrow	BTO_0000141
CRB172185	SAMEA103989318	bone marrow	CHI-FR250020007411198	bone marrow	BTO_0000141
CRB172186	SAMEA103989338	bone marrow	CHI-FR250020007411198	bone marrow	BTO_0000141
CRB172187	SAMEA103989101	bone marrow	CHI-FR250020007411198	bone marrow	BTO_0000141
CRB172188	SAMEA103989107	bone marrow	CHI-FR250020007411198	bone marrow	BTO_0000141
CRB172189	SAMEA103989132	bone marrow	CHI-FR250020007411198	bone marrow	BTO_0000141
CRB172190	SAMEA103989407	bone marrow	CHI-FR250020007411198	bone marrow	BTO_0000141
CRB172191	SAMEA103989419	bone marrow	CHI-FR250020007411198	bone marrow	BTO_0000141
CRB172192	SAMEA103989431	bone marrow	CHI-FR250020007411198	bone marrow	BTO_0000141
CRB172193	SAMEA103989432	bone marrow	CHI-FR250020007411198	bone marrow	BTO_0000141
CRB172522	SAMEA103989489	cardiac muscle	CHI-FR250020007411198	cardiac muscle	BTO_0000199
CRB172523	SAMEA103989499	cardiac muscle	CHI-FR250020007411198	cardiac muscle	BTO_0000199
CRB172524	SAMEA103989513	cardiac muscle	CHI-FR250020007411198	cardiac muscle	BTO_0000199
CRB172525	SAMEA103989509	cardiac muscle	CHI-FR250020007411198	cardiac muscle	BTO_0000199
CRB172526	SAMEA103989520	cardiac muscle	CHI-FR250020007411198	cardiac muscle	BTO_0000199
CRB172527	SAMEA103989536	cardiac muscle	CHI-FR250020007411198	cardiac muscle	BTO_0000199
CRB172528	SAMEA103989559	cardiac muscle	CHI-FR250020007411198	cardiac muscle	BTO_0000199
CRB172529	SAMEA103989360	cardiac muscle	CHI-FR250020007411198	cardiac muscle	BTO_0000199
CRB172530	SAMEA103988660	cardiac muscle	CHI-FR250020007411198	cardiac muscle	BTO_0000199
CRB172531	SAMEA103988673	cardiac muscle	CHI-FR250020007411198	cardiac muscle	BTO_0000199
CRB172096	SAMEA103991759	cerebellum	CHI-FR250020007411198	cerebellum	BTO_0000232
CRB172097	SAMEA103991762	cerebellum	CHI-FR250020007411198	cerebellum	BTO_0000232
CRB172098	SAMEA103991578	cerebellum	CHI-FR250020007411198	cerebellum	BTO_0000232
CRB172099	SAMEA103991593	cerebellum	CHI-FR250020007411198	cerebellum	BTO_0000232
CRB172100	SAMEA103988999	cerebellum	CHI-FR250020007411198	cerebellum	BTO_0000232
CRB172101	SAMEA103989009	cerebellum	CHI-FR250020007411198	cerebellum	BTO_0000232
CRB172102	SAMEA103989024	cerebellum	CHI-FR250020007411198	cerebellum	BTO_0000232
CRB172103	SAMEA103989038	cerebellum	CHI-FR250020007411198	cerebellum	BTO_0000232
CRB172104	SAMEA103989041	cerebellum	CHI-FR250020007411198	cerebellum	BTO_0000232
CRB172105	SAMEA103989059	cerebellum	CHI-FR250020007411198	cerebellum	BTO_0000232
CRB172291	SAMEA103989985	colon	CHI-FR250020007411198	colon	BTO_0000269
CRB172292	SAMEA103989983	colon	CHI-FR250020007411198	colon	BTO_0000269
CRB172293	SAMEA103989995	colon	CHI-FR250020007411198	colon	BTO_0000269
CRB172294	SAMEA103990005	colon	CHI-FR250020007411198	colon	BTO_0000269
CRB172295	SAMEA103990029	colon	CHI-FR250020007411198	colon	BTO_0000269
CRB172296	SAMEA103990045	colon	CHI-FR250020007411198	colon	BTO_0000269
CRB172297	SAMEA103990056	colon	CHI-FR250020007411198	colon	BTO_0000269
CRB172298	SAMEA103990052	colon	CHI-FR250020007411198	colon	BTO_0000269
CRB172299	SAMEA103990068	colon	CHI-FR250020007411198	colon	BTO_0000269
CRB172300	SAMEA103991096	colon	CHI-FR250020007411198	colon	BTO_0000269
CRB172301	SAMEA103991112	colon	CHI-FR250020007411198	colon	BTO_0000269
CRB172954	SAMEA103989202	corpus luteum	CHI-FR250020007411198	corpus luteum	BTO_0000292
CRB172955	SAMEA103989215	corpus luteum	CHI-FR250020007411198	corpus luteum	BTO_0000292
CRB172956	SAMEA103989226	corpus luteum	CHI-FR250020007411198	corpus luteum	BTO_0000292
CRB172957	SAMEA103989465	corpus luteum	CHI-FR250020007411198	corpus luteum	BTO_0000292
CRB172959	SAMEA103989486	corpus luteum	CHI-FR250020007411198	corpus luteum	BTO_0000292
CRB172960	SAMEA103988817	corpus luteum	CHI-FR250020007411198	corpus luteum	BTO_0000292
CRB172961	SAMEA103988826	corpus luteum	CHI-FR250020007411198	corpus luteum	BTO_0000292
CRB172962	SAMEA103988852	corpus luteum	CHI-FR250020007411198	corpus luteum	BTO_0000292
CRB172963	SAMEA103988870	corpus luteum	CHI-FR250020007411198	corpus luteum	BTO_0000292
CRB172468	SAMEA103990429	duodenum	CHI-FR250020007411198	duodenum	BTO_0000365
CRB172469	SAMEA103990442	duodenum	CHI-FR250020007411198	duodenum	BTO_0000365
CRB172470	SAMEA103989562	duodenum	CHI-FR250020007411198	duodenum	BTO_0000365
CRB172471	SAMEA103989584	duodenum	CHI-FR250020007411198	duodenum	BTO_0000365
CRB172472	SAMEA103989594	duodenum	CHI-FR250020007411198	duodenum	BTO_0000365
CRB172473	SAMEA103989605	duodenum	CHI-FR250020007411198	duodenum	BTO_0000365
CRB172474	SAMEA103989601	duodenum	CHI-FR250020007411198	duodenum	BTO_0000365
CRB172475	SAMEA103989614	duodenum	CHI-FR250020007411198	duodenum	BTO_0000365
CRB172476	SAMEA103989626	duodenum	CHI-FR250020007411198	duodenum	BTO_0000365
CRB172477	SAMEA103989637	duodenum	CHI-FR250020007411198	duodenum	BTO_0000365
CRB172139	SAMEA103991118	frontal lobe	CHI-FR250020007411198	frontal lobe	BTO_0000484
CRB172140	SAMEA103991160	frontal lobe	CHI-FR250020007411198	frontal lobe	BTO_0000484
CRB172141	SAMEA103991163	frontal lobe	CHI-FR250020007411198	frontal lobe	BTO_0000484
CRB172142	SAMEA103991186	frontal lobe	CHI-FR250020007411198	frontal lobe	BTO_0000484
CRB172143	SAMEA103991204	frontal lobe	CHI-FR250020007411198	frontal lobe	BTO_0000484
CRB172144	SAMEA103991207	frontal lobe	CHI-FR250020007411198	frontal lobe	BTO_0000484
CRB172145	SAMEA103991226	frontal lobe	CHI-FR250020007411198	frontal lobe	BTO_0000484
CRB172146	SAMEA103991246	frontal lobe	CHI-FR250020007411198	frontal lobe	BTO_0000484
CRB172147	SAMEA103991267	frontal lobe	CHI-FR250020007411198	frontal lobe	BTO_0000484
CRB172148	SAMEA103990563	frontal lobe	CHI-FR250020007411198	frontal lobe	BTO_0000484
CRB172149	SAMEA103990580	frontal lobe	CHI-FR250020007411198	frontal lobe	BTO_0000484
CRB173140	SAMEA103991787	hypophysis	CHI-FR250020007411198	hypophysis	BTO_0001073
CRB173141	SAMEA103991800	hypophysis	CHI-FR250020007411198	hypophysis	BTO_0001073
CRB173132	SAMEA7995418	hypothalamus	CHI-FR250020007411198	hypothalamus	BTO_0000614
CRB173133	SAMEA7984918	hypothalamus	CHI-FR250020007411198	hypothalamus	BTO_0000614
CRB172380	SAMEA103990454	ileum	CHI-FR250020007411198	ileum	BTO_0000620
CRB172381	SAMEA103990222	ileum	CHI-FR250020007411198	ileum	BTO_0000620
CRB172382	SAMEA103990236	ileum	CHI-FR250020007411198	ileum	BTO_0000620
CRB172383	SAMEA103990260	ileum	CHI-FR250020007411198	ileum	BTO_0000620
CRB172384	SAMEA103990273	ileum	CHI-FR250020007411198	ileum	BTO_0000620
CRB172385	SAMEA103990285	ileum	CHI-FR250020007411198	ileum	BTO_0000620
CRB172386	SAMEA103990283	ileum	CHI-FR250020007411198	ileum	BTO_0000620
CRB172387	SAMEA103990296	ileum	CHI-FR250020007411198	ileum	BTO_0000620
CRB172388	SAMEA103990310	ileum	CHI-FR250020007411198	ileum	BTO_0000620
CRB172389	SAMEA103990319	ileum	CHI-FR250020007411198	ileum	BTO_0000620
CRB172336	SAMEA103992041	jejunum	CHI-FR250020007411198	jejunum	BTO_0000657
CRB172337	SAMEA103992053	jejunum	CHI-FR250020007411198	jejunum	BTO_0000657
CRB172338	SAMEA103992051	jejunum	CHI-FR250020007411198	jejunum	BTO_0000657
CRB172339	SAMEA103992062	jejunum	CHI-FR250020007411198	jejunum	BTO_0000657
CRB172340	SAMEA103991493	jejunum	CHI-FR250020007411198	jejunum	BTO_0000657
CRB172341	SAMEA103991672	jejunum	CHI-FR250020007411198	jejunum	BTO_0000657
CRB172342	SAMEA103991671	jejunum	CHI-FR250020007411198	jejunum	BTO_0000657
CRB172343	SAMEA103991682	jejunum	CHI-FR250020007411198	jejunum	BTO_0000657
CRB172344	SAMEA103991695	jejunum	CHI-FR250020007411198	jejunum	BTO_0000657
CRB172345	SAMEA103991704	jejunum	CHI-FR250020007411198	jejunum	BTO_0000657
CRB172689	SAMEA103991502	liver parenchyma	CHI-FR250020007411198	liver parenchyma	UBERON_0001280
CRB172690	SAMEA103991693	liver parenchyma	CHI-FR250020007411198	liver parenchyma	UBERON_0001280
CRB172691	SAMEA103991718	liver parenchyma	CHI-FR250020007411198	liver parenchyma	UBERON_0001280
CRB172692	SAMEA103991731	liver parenchyma	CHI-FR250020007411198	liver parenchyma	UBERON_0001280
CRB172693	SAMEA103991743	liver parenchyma	CHI-FR250020007411198	liver parenchyma	UBERON_0001280
CRB172694	SAMEA103991740	liver parenchyma	CHI-FR250020007411198	liver parenchyma	UBERON_0001280
CRB172695	SAMEA103991751	liver parenchyma	CHI-FR250020007411198	liver parenchyma	UBERON_0001280
CRB172696	SAMEA103991764	liver parenchyma	CHI-FR250020007411198	liver parenchyma	UBERON_0001280
CRB172697	SAMEA103991576	liver parenchyma	CHI-FR250020007411198	liver parenchyma	UBERON_0001280
CRB172698	SAMEA103991598	liver parenchyma	CHI-FR250020007411198	liver parenchyma	UBERON_0001280
CRB172699	SAMEA103991609	liver parenchyma	CHI-FR250020007411198	liver parenchyma	UBERON_0001280
CRB173189	SAMEA103988892	liver parenchyma	CHI-FR250020007411198	liver parenchyma	UBERON_0001280
CRB173191	SAMEA103990053	liver parenchyma	CHI-FR250020007411198	liver parenchyma	UBERON_0001280
CRB173192	SAMEA103990074	liver parenchyma	CHI-FR250020007411198	liver parenchyma	UBERON_0001280
CRB173193	SAMEA103990093	liver parenchyma	CHI-FR250020007411198	liver parenchyma	UBERON_0001280
CRB173194	SAMEA103990080	liver parenchyma	CHI-FR250020007411198	liver parenchyma	UBERON_0001280
CRB173195	SAMEA103990333	liver parenchyma	CHI-FR250020007411198	liver parenchyma	UBERON_0001280
CRB173196	SAMEA103990355	liver parenchyma	CHI-FR250020007411198	liver parenchyma	UBERON_0001280
CRB173197	SAMEA103990376	liver parenchyma	CHI-FR250020007411198	liver parenchyma	UBERON_0001280
CRB173290	SAMEA103989972	liver parenchyma	CHI-FR250020007411198	liver parenchyma	UBERON_0001280
CRB172756	SAMEA103990704	longissimus lumborum	CHI-FR250020007411198	longissimus lumborum	BTO_0001925
CRB172757	SAMEA103990722	longissimus lumborum	CHI-FR250020007411198	longissimus lumborum	BTO_0001925
CRB172758	SAMEA103990737	longissimus lumborum	CHI-FR250020007411198	longissimus lumborum	BTO_0001925
CRB172759	SAMEA103990760	longissimus lumborum	CHI-FR250020007411198	longissimus lumborum	BTO_0001925
CRB172760	SAMEA103991855	longissimus lumborum	CHI-FR250020007411198	longissimus lumborum	BTO_0001925
CRB172761	SAMEA103991867	longissimus lumborum	CHI-FR250020007411198	longissimus lumborum	BTO_0001925
CRB172762	SAMEA103992119	longissimus lumborum	CHI-FR250020007411198	longissimus lumborum	BTO_0001925
CRB172763	SAMEA103992126	longissimus lumborum	CHI-FR250020007411198	longissimus lumborum	BTO_0001925
CRB172764	SAMEA103992145	longissimus lumborum	CHI-FR250020007411198	longissimus lumborum	BTO_0001925
CRB172765	SAMEA103992156	longissimus lumborum	CHI-FR250020007411198	longissimus lumborum	BTO_0001925
CRB172646	SAMEA103989930	lung parenchyma	CHI-FR250020007411198	lung parenchyma	UBERON_0008946
CRB172647	SAMEA103989941	lung parenchyma	CHI-FR250020007411198	lung parenchyma	UBERON_0008946
CRB172648	SAMEA103989955	lung parenchyma	CHI-FR250020007411198	lung parenchyma	UBERON_0008946
CRB172649	SAMEA103989978	lung parenchyma	CHI-FR250020007411198	lung parenchyma	UBERON_0008946
CRB172650	SAMEA103990930	lung parenchyma	CHI-FR250020007411198	lung parenchyma	UBERON_0008946
CRB172651	SAMEA103990943	lung parenchyma	CHI-FR250020007411198	lung parenchyma	UBERON_0008946
CRB172652	SAMEA103990956	lung parenchyma	CHI-FR250020007411198	lung parenchyma	UBERON_0008946
CRB172653	SAMEA103990970	lung parenchyma	CHI-FR250020007411198	lung parenchyma	UBERON_0008946
CRB172654	SAMEA103990989	lung parenchyma	CHI-FR250020007411198	lung parenchyma	UBERON_0008946
CRB172655	SAMEA103991003	lung parenchyma	CHI-FR250020007411198	lung parenchyma	UBERON_0008946
CRB172734	SAMEA103991063	mammary gland	CHI-FR250020007411198	mammary gland	BTO_0000817
CRB172735	SAMEA103991075	mammary gland	CHI-FR250020007411198	mammary gland	BTO_0000817
CRB172736	SAMEA103991083	mammary gland	CHI-FR250020007411198	mammary gland	BTO_0000817
CRB172737	SAMEA103991111	mammary gland	CHI-FR250020007411198	mammary gland	BTO_0000817
CRB172738	SAMEA103991125	mammary gland	CHI-FR250020007411198	mammary gland	BTO_0000817
CRB172739	SAMEA103990914	mammary gland	CHI-FR250020007411198	mammary gland	BTO_0000817
CRB172740	SAMEA103991168	mammary gland	CHI-FR250020007411198	mammary gland	BTO_0000817
CRB172741	SAMEA103991183	mammary gland	CHI-FR250020007411198	mammary gland	BTO_0000817
CRB172742	SAMEA103991211	mammary gland	CHI-FR250020007411198	mammary gland	BTO_0000817
CRB172743	SAMEA103991225	mammary gland	CHI-FR250020007411198	mammary gland	BTO_0000817
CRB173283	SAMEA103990320	mammary gland	CHI-FR250020007411198	mammary gland	BTO_0000817
CRB173284	SAMEA103989668	mammary gland	CHI-FR250020007411198	mammary gland	BTO_0000817
CRB173285	SAMEA103989683	mammary gland	CHI-FR250020007411198	mammary gland	BTO_0000817
CRB173286	SAMEA103989697	mammary gland	CHI-FR250020007411198	mammary gland	BTO_0000817
CRB173287	SAMEA103989713	mammary gland	CHI-FR250020007411198	mammary gland	BTO_0000817
CRB173148	SAMEA103992122	mediastinal lymph node	CHI-FR250020007411198	mediastinal lymph node	UBERON_0002524
CRB173149	SAMEA103992135	mediastinal lymph node	CHI-FR250020007411198	mediastinal lymph node	UBERON_0002524
CRB172221	SAMEA103991271	olfactory lobe	CHI-FR250020007411198	olfactory lobe	BTO_0001362
CRB172222	SAMEA103991283	olfactory lobe	CHI-FR250020007411198	olfactory lobe	BTO_0001362
CRB172223	SAMEA103991295	olfactory lobe	CHI-FR250020007411198	olfactory lobe	BTO_0001362
CRB172224	SAMEA103991306	olfactory lobe	CHI-FR250020007411198	olfactory lobe	BTO_0001362
CRB172225	SAMEA103991328	olfactory lobe	CHI-FR250020007411198	olfactory lobe	BTO_0001362
CRB172798	SAMEA103988820	ovarian cortex	CHI-FR250020007411198	ovarian cortex	UBERON_0013191
CRB172799	SAMEA103988835	ovarian cortex	CHI-FR250020007411198	ovarian cortex	UBERON_0013191
CRB172800	SAMEA103990282	ovarian cortex	CHI-FR250020007411198	ovarian cortex	UBERON_0013191
CRB172801	SAMEA103990295	ovarian cortex	CHI-FR250020007411198	ovarian cortex	UBERON_0013191
CRB172802	SAMEA103990306	ovarian cortex	CHI-FR250020007411198	ovarian cortex	UBERON_0013191
CRB172803	SAMEA103990330	ovarian cortex	CHI-FR250020007411198	ovarian cortex	UBERON_0013191
CRB172804	SAMEA103989673	ovarian cortex	CHI-FR250020007411198	ovarian cortex	UBERON_0013191
CRB172805	SAMEA103989682	ovarian cortex	CHI-FR250020007411198	ovarian cortex	UBERON_0013191
CRB172806	SAMEA103989681	ovarian cortex	CHI-FR250020007411198	ovarian cortex	UBERON_0013191
CRB172807	SAMEA103989695	ovarian cortex	CHI-FR250020007411198	ovarian cortex	UBERON_0013191
CRB172819	SAMEA103989845	oviduct	CHI-FR250020007411198	oviduct	BTO_0000980
CRB172820	SAMEA103991287	oviduct	CHI-FR250020007411198	oviduct	BTO_0000980
CRB172821	SAMEA103991301	oviduct	CHI-FR250020007411198	oviduct	BTO_0000980
CRB172822	SAMEA103991298	oviduct	CHI-FR250020007411198	oviduct	BTO_0000980
CRB172823	SAMEA103991307	oviduct	CHI-FR250020007411198	oviduct	BTO_0000980
CRB172824	SAMEA103991318	oviduct	CHI-FR250020007411198	oviduct	BTO_0000980
CRB172825	SAMEA103991342	oviduct	CHI-FR250020007411198	oviduct	BTO_0000980
CRB172826	SAMEA103991356	oviduct	CHI-FR250020007411198	oviduct	BTO_0000980
CRB172827	SAMEA103991369	oviduct	CHI-FR250020007411198	oviduct	BTO_0000980
CRB172828	SAMEA103991368	oviduct	CHI-FR250020007411198	oviduct	BTO_0000980
CRB172829	SAMEA103991135	oviduct	CHI-FR250020007411198	oviduct	BTO_0000980
CRB172871	SAMEA103989507	pancreas	CHI-FR250020007411198	pancreas	BTO_0000988
CRB172872	SAMEA103989521	pancreas	CHI-FR250020007411198	pancreas	BTO_0000988
CRB172873	SAMEA103989535	pancreas	CHI-FR250020007411198	pancreas	BTO_0000988
CRB172874	SAMEA103989557	pancreas	CHI-FR250020007411198	pancreas	BTO_0000988
CRB172875	SAMEA103989357	pancreas	CHI-FR250020007411198	pancreas	BTO_0000988
CRB172876	SAMEA103989370	pancreas	CHI-FR250020007411198	pancreas	BTO_0000988
CRB172877	SAMEA103989367	pancreas	CHI-FR250020007411198	pancreas	BTO_0000988
CRB172878	SAMEA103989377	pancreas	CHI-FR250020007411198	pancreas	BTO_0000988
CRB172879	SAMEA103989392	pancreas	CHI-FR250020007411198	pancreas	BTO_0000988
CRB172880	SAMEA103988728	pancreas	CHI-FR250020007411198	pancreas	BTO_0000988
CRB172881	SAMEA103988723	pancreas	CHI-FR250020007411198	pancreas	BTO_0000988
CRB172423	SAMEA103991384	Peyer's patch	CHI-FR250020007411198	Peyer's patches	BTO_0001784
CRB172424	SAMEA103991395	Peyer's patch	CHI-FR250020007411198	Peyer's patches	BTO_0001784
CRB172425	SAMEA103991413	Peyer's patch	CHI-FR250020007411198	Peyer's patches	BTO_0001784
CRB172426	SAMEA103991409	Peyer's patch	CHI-FR250020007411198	Peyer's patches	BTO_0001784
CRB172427	SAMEA103991422	Peyer's patch	CHI-FR250020007411198	Peyer's patches	BTO_0001784
CRB172428	SAMEA103991435	Peyer's patch	CHI-FR250020007411198	Peyer's patches	BTO_0001784
CRB172429	SAMEA103991463	Peyer's patch	CHI-FR250020007411198	Peyer's patches	BTO_0001784
CRB172430	SAMEA103991660	Peyer's patch	CHI-FR250020007411198	Peyer's patches	BTO_0001784
CRB172431	SAMEA103989242	Peyer's patch	CHI-FR250020007411198	Peyer's patches	BTO_0001784
CRB172432	SAMEA103989253	Peyer's patch	CHI-FR250020007411198	Peyer's patches	BTO_0001784
CRB172433	SAMEA103989265	Peyer's patch	CHI-FR250020007411198	Peyer's patches	BTO_0001784
CRB172565	SAMEA103989829	renal cortex	CHI-FR250020007411198	renal cortex	BTO_0001166
CRB172566	SAMEA103989853	renal cortex	CHI-FR250020007411198	renal cortex	BTO_0001166
CRB172567	SAMEA103989867	renal cortex	CHI-FR250020007411198	renal cortex	BTO_0001166
CRB172568	SAMEA103991028	renal cortex	CHI-FR250020007411198	renal cortex	BTO_0001166
CRB172569	SAMEA103991026	renal cortex	CHI-FR250020007411198	renal cortex	BTO_0001166
CRB172570	SAMEA103991317	renal cortex	CHI-FR250020007411198	renal cortex	BTO_0001166
CRB172571	SAMEA103991326	renal cortex	CHI-FR250020007411198	renal cortex	BTO_0001166
CRB172572	SAMEA103991337	renal cortex	CHI-FR250020007411198	renal cortex	BTO_0001166
CRB172573	SAMEA103991335	renal cortex	CHI-FR250020007411198	renal cortex	BTO_0001166
CRB172604	SAMEA103989141	renal medulla	CHI-FR250020007411198	renal medulla	BTO_0001167
CRB172605	SAMEA103989173	renal medulla	CHI-FR250020007411198	renal medulla	BTO_0001167
CRB172606	SAMEA103989191	renal medulla	CHI-FR250020007411198	renal medulla	BTO_0001167
CRB172607	SAMEA103989205	renal medulla	CHI-FR250020007411198	renal medulla	BTO_0001167
CRB172608	SAMEA103989203	renal medulla	CHI-FR250020007411198	renal medulla	BTO_0001167
CRB172609	SAMEA103989216	renal medulla	CHI-FR250020007411198	renal medulla	BTO_0001167
CRB172610	SAMEA103988777	renal medulla	CHI-FR250020007411198	renal medulla	BTO_0001167
CRB172611	SAMEA103988793	renal medulla	CHI-FR250020007411198	renal medulla	BTO_0001167
CRB172612	SAMEA103988803	renal medulla	CHI-FR250020007411198	renal medulla	BTO_0001167
CRB172613	SAMEA103988801	renal medulla	CHI-FR250020007411198	renal medulla	BTO_0001167
CRB173164	SAMEA103989258	spleen	CHI-FR250020007411198	spleen	BTO_0001281
CRB173165	SAMEA103989272	spleen	CHI-FR250020007411198	spleen	BTO_0001281
CRB173228	SAMEA103991998	spleen	CHI-FR250020007411198	spleen	BTO_0001281
CRB173229	SAMEA103991986	spleen	CHI-FR250020007411198	spleen	BTO_0001281
CRB173230	SAMEA103992039	spleen	CHI-FR250020007411198	spleen	BTO_0001281
CRB173231	SAMEA103992055	spleen	CHI-FR250020007411198	spleen	BTO_0001281
CRB173232	SAMEA103992068	spleen	CHI-FR250020007411198	spleen	BTO_0001281
CRB173233	SAMEA103992060	spleen	CHI-FR250020007411198	spleen	BTO_0001281
CRB173234	SAMEA103992073	spleen	CHI-FR250020007411198	spleen	BTO_0001281
CRB173235	SAMEA103992087	spleen	CHI-FR250020007411198	spleen	BTO_0001281
CRB173236	SAMEA103992106	spleen	CHI-FR250020007411198	spleen	BTO_0001281
CRB173237	SAMEA103991505	spleen	CHI-FR250020007411198	spleen	BTO_0001281
CRB173298	SAMEA103989852	spleen	CHI-FR250020007411198	spleen	BTO_0001281
CRB173299	SAMEA103989844	spleen	CHI-FR250020007411198	spleen	BTO_0001281
CRB172051	SAMEA103990933	subcutaneous adipose tissue	CHI-FR250020007411198	subcutaneous adipose tissue	BTO_0004042
CRB172052	SAMEA103990952	subcutaneous adipose tissue	CHI-FR250020007411198	subcutaneous adipose tissue	BTO_0004042
CRB172053	SAMEA103990954	subcutaneous adipose tissue	CHI-FR250020007411198	subcutaneous adipose tissue	BTO_0004042
CRB172054	SAMEA103990973	subcutaneous adipose tissue	CHI-FR250020007411198	subcutaneous adipose tissue	BTO_0004042
CRB172055	SAMEA103990983	subcutaneous adipose tissue	CHI-FR250020007411198	subcutaneous adipose tissue	BTO_0004042
CRB172056	SAMEA103990984	subcutaneous adipose tissue	CHI-FR250020007411198	subcutaneous adipose tissue	BTO_0004042
CRB172057	SAMEA103991002	subcutaneous adipose tissue	CHI-FR250020007411198	subcutaneous adipose tissue	BTO_0004042
CRB172058	SAMEA103991017	subcutaneous adipose tissue	CHI-FR250020007411198	subcutaneous adipose tissue	BTO_0004042
CRB172059	SAMEA103991277	subcutaneous adipose tissue	CHI-FR250020007411198	subcutaneous adipose tissue	BTO_0004042
CRB172060	SAMEA103990609	subcutaneous adipose tissue	CHI-FR250020007411198	subcutaneous adipose tissue	BTO_0004042
CRB172061	SAMEA103990611	subcutaneous adipose tissue	CHI-FR250020007411198	subcutaneous adipose tissue	BTO_0004042
CRB173172	SAMEA103989364	thyroid gland	CHI-FR250020007411198	thyroid gland	BTO_0001379
CRB173173	SAMEA103989376	thyroid gland	CHI-FR250020007411198	thyroid gland	BTO_0001379
CRB173067	SAMEA103992028	tracheal epithelium	CHI-FR250020007411198	tracheal epithelium	BTO_0001389
CRB173068	SAMEA103992014	tracheal epithelium	CHI-FR250020007411198	tracheal epithelium	BTO_0001389
CRB173069	SAMEA103992030	tracheal epithelium	CHI-FR250020007411198	tracheal epithelium	BTO_0001389
CRB173070	SAMEA103991460	tracheal epithelium	CHI-FR250020007411198	tracheal epithelium	BTO_0001389
CRB173071	SAMEA103991479	tracheal epithelium	CHI-FR250020007411198	tracheal epithelium	BTO_0001389
CRB172975	SAMEA103990155	uterus	CHI-FR250020007411198	uterus	BTO_0001424
CRB172976	SAMEA103990150	uterus	CHI-FR250020007411198	uterus	BTO_0001424
CRB172977	SAMEA103990165	uterus	CHI-FR250020007411198	uterus	BTO_0001424
CRB172978	SAMEA103990174	uterus	CHI-FR250020007411198	uterus	BTO_0001424
CRB172979	SAMEA103990204	uterus	CHI-FR250020007411198	uterus	BTO_0001424
CRB172980	SAMEA103990225	uterus	CHI-FR250020007411198	uterus	BTO_0001424
CRB172981	SAMEA103990239	uterus	CHI-FR250020007411198	uterus	BTO_0001424
CRB172982	SAMEA103990253	uterus	CHI-FR250020007411198	uterus	BTO_0001424
CRB172983	SAMEA103990262	uterus	CHI-FR250020007411198	uterus	BTO_0001424
CRB172984	SAMEA103990286	uterus	CHI-FR250020007411198	uterus	BTO_0001424
CRB172985	SAMEA103990301	uterus	CHI-FR250020007411198	uterus	BTO_0001424
CRB172018	SAMEA103988867	abdominal adipose tissue	CHI-FR250020007415157	abdominal adipose tissue	BTO_0004041
CRB172019	SAMEA103988869	abdominal adipose tissue	CHI-FR250020007415157	abdominal adipose tissue	BTO_0004041
CRB172020	SAMEA103988908	abdominal adipose tissue	CHI-FR250020007415157	abdominal adipose tissue	BTO_0004041
CRB172021	SAMEA103988925	abdominal adipose tissue	CHI-FR250020007415157	abdominal adipose tissue	BTO_0004041
CRB172022	SAMEA103988942	abdominal adipose tissue	CHI-FR250020007415157	abdominal adipose tissue	BTO_0004041
CRB172023	SAMEA103988943	abdominal adipose tissue	CHI-FR250020007415157	abdominal adipose tissue	BTO_0004041
CRB172024	SAMEA103988958	abdominal adipose tissue	CHI-FR250020007415157	abdominal adipose tissue	BTO_0004041
CRB172025	SAMEA103988974	abdominal adipose tissue	CHI-FR250020007415157	abdominal adipose tissue	BTO_0004041
CRB172026	SAMEA103988992	abdominal adipose tissue	CHI-FR250020007415157	abdominal adipose tissue	BTO_0004041
CRB172027	SAMEA103990097	abdominal adipose tissue	CHI-FR250020007415157	abdominal adipose tissue	BTO_0004041
CRB172028	SAMEA103990115	abdominal adipose tissue	CHI-FR250020007415157	abdominal adipose tissue	BTO_0004041
CRB171986	SAMEA103988715	adrenal cortex	CHI-FR250020007415157	adrenal cortex	BTO_0000045
CRB171987	SAMEA103988727	adrenal cortex	CHI-FR250020007415157	adrenal cortex	BTO_0000045
CRB171988	SAMEA103988744	adrenal cortex	CHI-FR250020007415157	adrenal cortex	BTO_0000045
CRB171989	SAMEA103988996	adrenal cortex	CHI-FR250020007415157	adrenal cortex	BTO_0000045
CRB171990	SAMEA103990140	adrenal cortex	CHI-FR250020007415157	adrenal cortex	BTO_0000045
CRB172258	SAMEA103991559	articular cartilage	CHI-FR250020007415157	articular cartilage	BTO_0001572
CRB172259	SAMEA103991565	articular cartilage	CHI-FR250020007415157	articular cartilage	BTO_0001572
CRB172260	SAMEA103991580	articular cartilage	CHI-FR250020007415157	articular cartilage	BTO_0001572
CRB172261	SAMEA103991589	articular cartilage	CHI-FR250020007415157	articular cartilage	BTO_0001572
CRB172262	SAMEA103991610	articular cartilage	CHI-FR250020007415157	articular cartilage	BTO_0001572
CRB172263	SAMEA103991619	articular cartilage	CHI-FR250020007415157	articular cartilage	BTO_0001572
CRB172264	SAMEA103991625	articular cartilage	CHI-FR250020007415157	articular cartilage	BTO_0001572
CRB172265	SAMEA103991623	articular cartilage	CHI-FR250020007415157	articular cartilage	BTO_0001572
CRB172266	SAMEA103991637	articular cartilage	CHI-FR250020007415157	articular cartilage	BTO_0001572
CRB172267	SAMEA103991646	articular cartilage	CHI-FR250020007415157	articular cartilage	BTO_0001572
CRB172268	SAMEA103991656	articular cartilage	CHI-FR250020007415157	articular cartilage	BTO_0001572
CRB172194	SAMEA103989453	bone marrow	CHI-FR250020007415157	bone marrow	BTO_0000141
CRB172195	SAMEA103988762	bone marrow	CHI-FR250020007415157	bone marrow	BTO_0000141
CRB172196	SAMEA103988763	bone marrow	CHI-FR250020007415157	bone marrow	BTO_0000141
CRB172197	SAMEA103988781	bone marrow	CHI-FR250020007415157	bone marrow	BTO_0000141
CRB172198	SAMEA103988799	bone marrow	CHI-FR250020007415157	bone marrow	BTO_0000141
CRB172199	SAMEA103988804	bone marrow	CHI-FR250020007415157	bone marrow	BTO_0000141
CRB172200	SAMEA103990268	bone marrow	CHI-FR250020007415157	bone marrow	BTO_0000141
CRB172201	SAMEA103990277	bone marrow	CHI-FR250020007415157	bone marrow	BTO_0000141
CRB172202	SAMEA103990291	bone marrow	CHI-FR250020007415157	bone marrow	BTO_0000141
CRB172203	SAMEA103990315	bone marrow	CHI-FR250020007415157	bone marrow	BTO_0000141
CRB172204	SAMEA103990329	bone marrow	CHI-FR250020007415157	bone marrow	BTO_0000141
CRB172533	SAMEA103988714	cardiac muscle	CHI-FR250020007415157	cardiac muscle	BTO_0000199
CRB172534	SAMEA103988729	cardiac muscle	CHI-FR250020007415157	cardiac muscle	BTO_0000199
CRB172535	SAMEA103988741	cardiac muscle	CHI-FR250020007415157	cardiac muscle	BTO_0000199
CRB172536	SAMEA103988740	cardiac muscle	CHI-FR250020007415157	cardiac muscle	BTO_0000199
CRB172537	SAMEA103988994	cardiac muscle	CHI-FR250020007415157	cardiac muscle	BTO_0000199
CRB172538	SAMEA103989006	cardiac muscle	CHI-FR250020007415157	cardiac muscle	BTO_0000199
CRB172539	SAMEA103989025	cardiac muscle	CHI-FR250020007415157	cardiac muscle	BTO_0000199
CRB172540	SAMEA103990167	cardiac muscle	CHI-FR250020007415157	cardiac muscle	BTO_0000199
CRB172541	SAMEA103990178	cardiac muscle	CHI-FR250020007415157	cardiac muscle	BTO_0000199
CRB172542	SAMEA103990194	cardiac muscle	CHI-FR250020007415157	cardiac muscle	BTO_0000199
CRB172107	SAMEA103989077	cerebellum	CHI-FR250020007415157	cerebellum	BTO_0000232
CRB172108	SAMEA103989092	cerebellum	CHI-FR250020007415157	cerebellum	BTO_0000232
CRB172109	SAMEA103988890	cerebellum	CHI-FR250020007415157	cerebellum	BTO_0000232
CRB172110	SAMEA103990022	cerebellum	CHI-FR250020007415157	cerebellum	BTO_0000232
CRB172111	SAMEA103990024	cerebellum	CHI-FR250020007415157	cerebellum	BTO_0000232
CRB172112	SAMEA103990043	cerebellum	CHI-FR250020007415157	cerebellum	BTO_0000232
CRB172113	SAMEA103990058	cerebellum	CHI-FR250020007415157	cerebellum	BTO_0000232
CRB172114	SAMEA103990078	cerebellum	CHI-FR250020007415157	cerebellum	BTO_0000232
CRB172115	SAMEA103990083	cerebellum	CHI-FR250020007415157	cerebellum	BTO_0000232
CRB172116	SAMEA103990334	cerebellum	CHI-FR250020007415157	cerebellum	BTO_0000232
CRB172302	SAMEA103990921	colon	CHI-FR250020007415157	colon	BTO_0000269
CRB172303	SAMEA103990932	colon	CHI-FR250020007415157	colon	BTO_0000269
CRB172304	SAMEA103990947	colon	CHI-FR250020007415157	colon	BTO_0000269
CRB172305	SAMEA103990944	colon	CHI-FR250020007415157	colon	BTO_0000269
CRB172306	SAMEA103990959	colon	CHI-FR250020007415157	colon	BTO_0000269
CRB172307	SAMEA103990971	colon	CHI-FR250020007415157	colon	BTO_0000269
CRB172308	SAMEA103990990	colon	CHI-FR250020007415157	colon	BTO_0000269
CRB172309	SAMEA103991004	colon	CHI-FR250020007415157	colon	BTO_0000269
CRB172310	SAMEA103990568	colon	CHI-FR250020007415157	colon	BTO_0000269
CRB172311	SAMEA103990578	colon	CHI-FR250020007415157	colon	BTO_0000269
CRB172312	SAMEA103990591	colon	CHI-FR250020007415157	colon	BTO_0000269
CRB172479	SAMEA103989880	duodenum	CHI-FR250020007415157	duodenum	BTO_0000365
CRB172480	SAMEA103991048	duodenum	CHI-FR250020007415157	duodenum	BTO_0000365
CRB172481	SAMEA103991062	duodenum	CHI-FR250020007415157	duodenum	BTO_0000365
CRB172482	SAMEA103991081	duodenum	CHI-FR250020007415157	duodenum	BTO_0000365
CRB172483	SAMEA103991093	duodenum	CHI-FR250020007415157	duodenum	BTO_0000365
CRB172484	SAMEA103991105	duodenum	CHI-FR250020007415157	duodenum	BTO_0000365
CRB172485	SAMEA103991100	duodenum	CHI-FR250020007415157	duodenum	BTO_0000365
CRB172486	SAMEA103991117	duodenum	CHI-FR250020007415157	duodenum	BTO_0000365
CRB172487	SAMEA103990910	duodenum	CHI-FR250020007415157	duodenum	BTO_0000365
CRB172488	SAMEA103990924	duodenum	CHI-FR250020007415157	duodenum	BTO_0000365
CRB172500	SAMEA103992069	epididymis	CHI-FR250020007415157	epididymis	BTO_0000408
CRB172501	SAMEA103992079	epididymis	CHI-FR250020007415157	epididymis	BTO_0000408
CRB172502	SAMEA103992094	epididymis	CHI-FR250020007415157	epididymis	BTO_0000408
CRB172503	SAMEA103992089	epididymis	CHI-FR250020007415157	epididymis	BTO_0000408
CRB172504	SAMEA103992101	epididymis	CHI-FR250020007415157	epididymis	BTO_0000408
CRB172150	SAMEA103990844	frontal lobe	CHI-FR250020007415157	frontal lobe	BTO_0000484
CRB172151	SAMEA103990863	frontal lobe	CHI-FR250020007415157	frontal lobe	BTO_0000484
CRB172152	SAMEA103990866	frontal lobe	CHI-FR250020007415157	frontal lobe	BTO_0000484
CRB172153	SAMEA103990884	frontal lobe	CHI-FR250020007415157	frontal lobe	BTO_0000484
CRB172154	SAMEA103990898	frontal lobe	CHI-FR250020007415157	frontal lobe	BTO_0000484
CRB172155	SAMEA103990900	frontal lobe	CHI-FR250020007415157	frontal lobe	BTO_0000484
CRB172156	SAMEA103990693	frontal lobe	CHI-FR250020007415157	frontal lobe	BTO_0000484
CRB172157	SAMEA103990712	frontal lobe	CHI-FR250020007415157	frontal lobe	BTO_0000484
CRB172158	SAMEA103990734	frontal lobe	CHI-FR250020007415157	frontal lobe	BTO_0000484
CRB172159	SAMEA103990739	frontal lobe	CHI-FR250020007415157	frontal lobe	BTO_0000484
CRB172160	SAMEA103991841	frontal lobe	CHI-FR250020007415157	frontal lobe	BTO_0000484
CRB173142	SAMEA103991818	hypophysis	CHI-FR250020007415157	hypophysis	BTO_0001073
CRB173143	SAMEA103991830	hypophysis	CHI-FR250020007415157	hypophysis	BTO_0001073
CRB173134	SAMEA7975168	hypothalamus	CHI-FR250020007415157	hypothalamus	BTO_0000614
CRB173135	SAMEA7985668	hypothalamus	CHI-FR250020007415157	hypothalamus	BTO_0000614
CRB172391	SAMEA103989901	ileum	CHI-FR250020007415157	ileum	BTO_0000620
CRB172392	SAMEA103989916	ileum	CHI-FR250020007415157	ileum	BTO_0000620
CRB172393	SAMEA103989928	ileum	CHI-FR250020007415157	ileum	BTO_0000620
CRB172394	SAMEA103989952	ileum	CHI-FR250020007415157	ileum	BTO_0000620
CRB172395	SAMEA103989962	ileum	CHI-FR250020007415157	ileum	BTO_0000620
CRB172396	SAMEA103989975	ileum	CHI-FR250020007415157	ileum	BTO_0000620
CRB172397	SAMEA103989971	ileum	CHI-FR250020007415157	ileum	BTO_0000620
CRB172398	SAMEA103989765	ileum	CHI-FR250020007415157	ileum	BTO_0000620
CRB172399	SAMEA103989778	ileum	CHI-FR250020007415157	ileum	BTO_0000620
CRB172400	SAMEA103990816	ileum	CHI-FR250020007415157	ileum	BTO_0000620
CRB172347	SAMEA103991744	jejunum	CHI-FR250020007415157	jejunum	BTO_0000657
CRB172348	SAMEA103991753	jejunum	CHI-FR250020007415157	jejunum	BTO_0000657
CRB172349	SAMEA103991752	jejunum	CHI-FR250020007415157	jejunum	BTO_0000657
CRB172350	SAMEA103989136	jejunum	CHI-FR250020007415157	jejunum	BTO_0000657
CRB172351	SAMEA103989152	jejunum	CHI-FR250020007415157	jejunum	BTO_0000657
CRB172352	SAMEA103989168	jejunum	CHI-FR250020007415157	jejunum	BTO_0000657
CRB172353	SAMEA103989163	jejunum	CHI-FR250020007415157	jejunum	BTO_0000657
CRB172354	SAMEA103989178	jejunum	CHI-FR250020007415157	jejunum	BTO_0000657
CRB172355	SAMEA103989197	jejunum	CHI-FR250020007415157	jejunum	BTO_0000657
CRB172356	SAMEA103989213	jejunum	CHI-FR250020007415157	jejunum	BTO_0000657
CRB172700	SAMEA103989020	liver parenchyma	CHI-FR250020007415157	liver parenchyma	UBERON_0001280
CRB172701	SAMEA103989016	liver parenchyma	CHI-FR250020007415157	liver parenchyma	UBERON_0001280
CRB172702	SAMEA103989027	liver parenchyma	CHI-FR250020007415157	liver parenchyma	UBERON_0001280
CRB172703	SAMEA103989039	liver parenchyma	CHI-FR250020007415157	liver parenchyma	UBERON_0001280
CRB172704	SAMEA103989068	liver parenchyma	CHI-FR250020007415157	liver parenchyma	UBERON_0001280
CRB172705	SAMEA103989080	liver parenchyma	CHI-FR250020007415157	liver parenchyma	UBERON_0001280
CRB172706	SAMEA103989088	liver parenchyma	CHI-FR250020007415157	liver parenchyma	UBERON_0001280
CRB172707	SAMEA103989087	liver parenchyma	CHI-FR250020007415157	liver parenchyma	UBERON_0001280
CRB172708	SAMEA103988882	liver parenchyma	CHI-FR250020007415157	liver parenchyma	UBERON_0001280
CRB172709	SAMEA103988894	liver parenchyma	CHI-FR250020007415157	liver parenchyma	UBERON_0001280
CRB172710	SAMEA103990042	liver parenchyma	CHI-FR250020007415157	liver parenchyma	UBERON_0001280
CRB173198	SAMEA103990397	liver parenchyma	CHI-FR250020007415157	liver parenchyma	UBERON_0001280
CRB173199	SAMEA103990409	liver parenchyma	CHI-FR250020007415157	liver parenchyma	UBERON_0001280
CRB173200	SAMEA103990955	liver parenchyma	CHI-FR250020007415157	liver parenchyma	UBERON_0001280
CRB173201	SAMEA103990974	liver parenchyma	CHI-FR250020007415157	liver parenchyma	UBERON_0001280
CRB173203	SAMEA103990996	liver parenchyma	CHI-FR250020007415157	liver parenchyma	UBERON_0001280
CRB173204	SAMEA103991016	liver parenchyma	CHI-FR250020007415157	liver parenchyma	UBERON_0001280
CRB173206	SAMEA103991292	liver parenchyma	CHI-FR250020007415157	liver parenchyma	UBERON_0001280
CRB173207	SAMEA103991279	liver parenchyma	CHI-FR250020007415157	liver parenchyma	UBERON_0001280
CRB172767	SAMEA103992169	longissimus lumborum	CHI-FR250020007415157	longissimus lumborum	BTO_0001925
CRB172768	SAMEA103992187	longissimus lumborum	CHI-FR250020007415157	longissimus lumborum	BTO_0001925
CRB172769	SAMEA103992199	longissimus lumborum	CHI-FR250020007415157	longissimus lumborum	BTO_0001925
CRB172770	SAMEA103991394	longissimus lumborum	CHI-FR250020007415157	longissimus lumborum	BTO_0001925
CRB172771	SAMEA103991391	longissimus lumborum	CHI-FR250020007415157	longissimus lumborum	BTO_0001925
CRB172772	SAMEA103991407	longissimus lumborum	CHI-FR250020007415157	longissimus lumborum	BTO_0001925
CRB172773	SAMEA103991421	longissimus lumborum	CHI-FR250020007415157	longissimus lumborum	BTO_0001925
CRB172774	SAMEA103991434	longissimus lumborum	CHI-FR250020007415157	longissimus lumborum	BTO_0001925
CRB172775	SAMEA103991462	longissimus lumborum	CHI-FR250020007415157	longissimus lumborum	BTO_0001925
CRB172776	SAMEA103991475	longissimus lumborum	CHI-FR250020007415157	longissimus lumborum	BTO_0001925
CRB172657	SAMEA103991013	lung parenchyma	CHI-FR250020007415157	lung parenchyma	UBERON_0008946
CRB172658	SAMEA103991268	lung parenchyma	CHI-FR250020007415157	lung parenchyma	UBERON_0008946
CRB172659	SAMEA103991282	lung parenchyma	CHI-FR250020007415157	lung parenchyma	UBERON_0008946
CRB172660	SAMEA103990627	lung parenchyma	CHI-FR250020007415157	lung parenchyma	UBERON_0008946
CRB172661	SAMEA103990624	lung parenchyma	CHI-FR250020007415157	lung parenchyma	UBERON_0008946
CRB172662	SAMEA103990640	lung parenchyma	CHI-FR250020007415157	lung parenchyma	UBERON_0008946
CRB172663	SAMEA103990655	lung parenchyma	CHI-FR250020007415157	lung parenchyma	UBERON_0008946
CRB172664	SAMEA103990667	lung parenchyma	CHI-FR250020007415157	lung parenchyma	UBERON_0008946
CRB172665	SAMEA103990472	lung parenchyma	CHI-FR250020007415157	lung parenchyma	UBERON_0008946
CRB172666	SAMEA103990485	lung parenchyma	CHI-FR250020007415157	lung parenchyma	UBERON_0008946
CRB173150	SAMEA103991536	mediastinal lymph node	CHI-FR250020007415157	mediastinal lymph node	UBERON_0002524
CRB172226	SAMEA103991338	olfactory lobe	CHI-FR250020007415157	olfactory lobe	BTO_0001362
CRB172227	SAMEA103991351	olfactory lobe	CHI-FR250020007415157	olfactory lobe	BTO_0001362
CRB172228	SAMEA103991348	olfactory lobe	CHI-FR250020007415157	olfactory lobe	BTO_0001362
CRB172229	SAMEA103991364	olfactory lobe	CHI-FR250020007415157	olfactory lobe	BTO_0001362
CRB172230	SAMEA103990495	olfactory lobe	CHI-FR250020007415157	olfactory lobe	BTO_0001362
CRB172882	SAMEA103988737	pancreas	CHI-FR250020007415157	pancreas	BTO_0000988
CRB172883	SAMEA103988995	pancreas	CHI-FR250020007415157	pancreas	BTO_0000988
CRB172884	SAMEA103989005	pancreas	CHI-FR250020007415157	pancreas	BTO_0000988
CRB172885	SAMEA103989023	pancreas	CHI-FR250020007415157	pancreas	BTO_0000988
CRB172886	SAMEA103989035	pancreas	CHI-FR250020007415157	pancreas	BTO_0000988
CRB172887	SAMEA103989049	pancreas	CHI-FR250020007415157	pancreas	BTO_0000988
CRB172888	SAMEA103989045	pancreas	CHI-FR250020007415157	pancreas	BTO_0000988
CRB172889	SAMEA103989058	pancreas	CHI-FR250020007415157	pancreas	BTO_0000988
CRB172890	SAMEA103989991	pancreas	CHI-FR250020007415157	pancreas	BTO_0000988
CRB172891	SAMEA103990000	pancreas	CHI-FR250020007415157	pancreas	BTO_0000988
CRB172892	SAMEA103989996	pancreas	CHI-FR250020007415157	pancreas	BTO_0000988
CRB172434	SAMEA103989289	Peyer's patch	CHI-FR250020007415157	Peyer's patches	BTO_0001784
CRB172435	SAMEA103989301	Peyer's patch	CHI-FR250020007415157	Peyer's patches	BTO_0001784
CRB172436	SAMEA103989310	Peyer's patch	CHI-FR250020007415157	Peyer's patches	BTO_0001784
CRB172437	SAMEA103989309	Peyer's patch	CHI-FR250020007415157	Peyer's patches	BTO_0001784
CRB172438	SAMEA103989323	Peyer's patch	CHI-FR250020007415157	Peyer's patches	BTO_0001784
CRB172439	SAMEA103989335	Peyer's patch	CHI-FR250020007415157	Peyer's patches	BTO_0001784
CRB172440	SAMEA103989386	Peyer's patch	CHI-FR250020007415157	Peyer's patches	BTO_0001784
CRB172441	SAMEA103989384	Peyer's patch	CHI-FR250020007415157	Peyer's patches	BTO_0001784
CRB172442	SAMEA103989397	Peyer's patch	CHI-FR250020007415157	Peyer's patches	BTO_0001784
CRB172443	SAMEA103989408	Peyer's patch	CHI-FR250020007415157	Peyer's patches	BTO_0001784
CRB172444	SAMEA103989416	Peyer's patch	CHI-FR250020007415157	Peyer's patches	BTO_0001784
CRB172575	SAMEA103991362	renal cortex	CHI-FR250020007415157	renal cortex	BTO_0001166
CRB172576	SAMEA103991130	renal cortex	CHI-FR250020007415157	renal cortex	BTO_0001166
CRB172577	SAMEA103991158	renal cortex	CHI-FR250020007415157	renal cortex	BTO_0001166
CRB172578	SAMEA103991178	renal cortex	CHI-FR250020007415157	renal cortex	BTO_0001166
CRB172579	SAMEA103991193	renal cortex	CHI-FR250020007415157	renal cortex	BTO_0001166
CRB172580	SAMEA103990528	renal cortex	CHI-FR250020007415157	renal cortex	BTO_0001166
CRB172581	SAMEA103990550	renal cortex	CHI-FR250020007415157	renal cortex	BTO_0001166
CRB172582	SAMEA103990559	renal cortex	CHI-FR250020007415157	renal cortex	BTO_0001166
CRB172583	SAMEA103990812	renal cortex	CHI-FR250020007415157	renal cortex	BTO_0001166
CRB172614	SAMEA103988816	renal medulla	CHI-FR250020007415157	renal medulla	BTO_0001167
CRB172615	SAMEA103988827	renal medulla	CHI-FR250020007415157	renal medulla	BTO_0001167
CRB172616	SAMEA103988854	renal medulla	CHI-FR250020007415157	renal medulla	BTO_0001167
CRB172617	SAMEA103988873	renal medulla	CHI-FR250020007415157	renal medulla	BTO_0001167
CRB172618	SAMEA103988636	renal medulla	CHI-FR250020007415157	renal medulla	BTO_0001167
CRB172619	SAMEA103988635	renal medulla	CHI-FR250020007415157	renal medulla	BTO_0001167
CRB172620	SAMEA103988923	renal medulla	CHI-FR250020007415157	renal medulla	BTO_0001167
CRB172621	SAMEA103988946	renal medulla	CHI-FR250020007415157	renal medulla	BTO_0001167
CRB172622	SAMEA103988959	renal medulla	CHI-FR250020007415157	renal medulla	BTO_0001167
CRB172623	SAMEA103988973	renal medulla	CHI-FR250020007415157	renal medulla	BTO_0001167
CRB173040	SAMEA103991237	seminal vesicle	CHI-FR250020007415157	seminal vesicle	BTO_0001234
CRB173041	SAMEA103991252	seminal vesicle	CHI-FR250020007415157	seminal vesicle	BTO_0001234
CRB173042	SAMEA103990567	seminal vesicle	CHI-FR250020007415157	seminal vesicle	BTO_0001234
CRB173043	SAMEA103990585	seminal vesicle	CHI-FR250020007415157	seminal vesicle	BTO_0001234
CRB173044	SAMEA103990597	seminal vesicle	CHI-FR250020007415157	seminal vesicle	BTO_0001234
CRB173045	SAMEA103990616	seminal vesicle	CHI-FR250020007415157	seminal vesicle	BTO_0001234
CRB173046	SAMEA103990606	seminal vesicle	CHI-FR250020007415157	seminal vesicle	BTO_0001234
CRB173047	SAMEA103990618	seminal vesicle	CHI-FR250020007415157	seminal vesicle	BTO_0001234
CRB173048	SAMEA103990643	seminal vesicle	CHI-FR250020007415157	seminal vesicle	BTO_0001234
CRB173049	SAMEA103990660	seminal vesicle	CHI-FR250020007415157	seminal vesicle	BTO_0001234
CRB173050	SAMEA103990711	seminal vesicle	CHI-FR250020007415157	seminal vesicle	BTO_0001234
CRB173030	SAMEA103991074	spermatozoon	CHI-FR250020007415157	spermatozoon	BTO_0001277
CRB173031	SAMEA103991088	spermatozoon	CHI-FR250020007415157	spermatozoon	BTO_0001277
CRB173032	SAMEA103991106	spermatozoon	CHI-FR250020007415157	spermatozoon	BTO_0001277
CRB173033	SAMEA103991121	spermatozoon	CHI-FR250020007415157	spermatozoon	BTO_0001277
CRB173034	SAMEA103990923	spermatozoon	CHI-FR250020007415157	spermatozoon	BTO_0001277
CRB173166	SAMEA103989286	spleen	CHI-FR250020007415157	spleen	BTO_0001281
CRB173167	SAMEA103989277	spleen	CHI-FR250020007415157	spleen	BTO_0001281
CRB173238	SAMEA103991518	spleen	CHI-FR250020007415157	spleen	BTO_0001281
CRB173239	SAMEA103991532	spleen	CHI-FR250020007415157	spleen	BTO_0001281
CRB173240	SAMEA103991726	spleen	CHI-FR250020007415157	spleen	BTO_0001281
CRB173241	SAMEA103991742	spleen	CHI-FR250020007415157	spleen	BTO_0001281
CRB173242	SAMEA103991755	spleen	CHI-FR250020007415157	spleen	BTO_0001281
[truncated: 1,951 more rows]
