# Supplementary material for: Tissue Resources for the Functional Annotation of Animal Genomes
Source: Front Genet. 2021 Jun 21;12:666265. doi: 10.3389/fgene.2021.666265 (PMC8256271; doi:10.3389/fgene.2021.666265)
Supplement: Supplementary file 3 [file Table_3.xlsx]

## Sheet: UCD_3species
Supplementary Table S3	List of samples and corresponding ontologies for the FARMENCODE collection. The sample accession is the unique Biosamples identifier and the organism is the identifier of the animal sampled, including the species code (BTA for cattle, SSC for pig and GGA for chicken). The Term Source REF is the standard tissue name and the Term Source ID is the identifier of the tissue ontology.
Sample Name	Sample Accession	Sample Description	Organism	Term Source REF	Term Source ID
BTA_UCD_F05_Abo	SAMEA4454834	Abomasum (whole)	BTA_UCD_F05	abomasum	UBERON_0007365
BTA_UCD_F05_Abo-M	SAMEA4454677	Abomasum (mucosa)	BTA_UCD_F05	inner lining mucosa of abomasum	UBERON_0007362
BTA_UCD_F05_Abo-SM	SAMEA4454620	Abomasum (smooth muscle)	BTA_UCD_F05	Abomasum (smooth muscle)	UBERON_0007358
BTA_UCD_F05_Adi-M	SAMEA4454694	Adipose (messenteric)	BTA_UCD_F05	Adipose (messenteric)	UBERON_0014454
BTA_UCD_F05_Adi-P	SAMEA4454621	Adipose (perirenal)	BTA_UCD_F05	Adipose (perirenal)	UBERON_0014454
BTA_UCD_F05_Adi-SC	SAMEA4454762	Adipose (sub cutaneous)	BTA_UCD_F05	subcutaneous adipose tissue	UBERON_0002190
BTA_UCD_F05_Adn	SAMEA4454743	Adrenal	BTA_UCD_F05	adrenal gland	UBERON_0002369
BTA_UCD_F05_Amp-CN	SAMEA4454767	ampula (contralateral to Corpus Luteum)	BTA_UCD_F05	ampulla of uterine tube (contralateral to Corpus Luteum)	UBERON_0012648
BTA_UCD_F05_Amp-IP	SAMEA4454634	ampula (ipsilateral to Corpus Luteum)	BTA_UCD_F05	ampulla of uterine tube (ipsilateral to Corpus Luteum)	UBERON_0012648
BTA_UCD_F05_Bla	SAMEA4454720	bladder	BTA_UCD_F05	urinary bladder	UBERON_0001255
BTA_UCD_F05_Cec	SAMEA4454629	Cecum (whole)	BTA_UCD_F05	caecum	UBERON_0014390
BTA_UCD_F05_Cec-M	SAMEA4454674	Cecum (mucosa)	BTA_UCD_F05	cecum mucosa	UBERON_0001211
BTA_UCD_F05_Cec-SM	SAMEA4454802	Cecum (smooth muscle)	BTA_UCD_F05	Caecum (smooth muscle)	UBERON_0001153
BTA_UCD_F05_Cer	SAMEA4454685	Cerebellum	BTA_UCD_F05	cerebellum	UBERON_0002037
BTA_UCD_F05_Col	SAMEA4454700	Colon (whole)	BTA_UCD_F05	colon	UBERON_0000314
BTA_UCD_F05_Col-M	SAMEA4454692	Colon (mucosa)	BTA_UCD_F05	colonic mucosa	UBERON_0001153
BTA_UCD_F05_Col-SM	SAMEA4454638	Colon (smooth muscle)	BTA_UCD_F05	colon (smooth muscle)	UBERON_0001155
BTA_UCD_F05_Cor-F	SAMEA4454790	Brain cortex (Frontal)	BTA_UCD_F05	frontal cortex	UBERON_0001870
BTA_UCD_F05_Cor-P	SAMEA4454937	Brain cortex (parietal)	BTA_UCD_F05	parietal cortex	UBERON_0016530
BTA_UCD_F05_Cor-T	SAMEA4454863	Brain cortex (temporal)	BTA_UCD_F05	temporal cortex	UBERON_0016538
BTA_UCD_F05_Cvl	SAMEA4454875	cervical lining	BTA_UCD_F05	cervical mucosa	UBERON_0012248
BTA_UCD_F05_Dpm	SAMEA4454889	Diaphragm	BTA_UCD_F05	diaphragm	UBERON_0001103
BTA_UCD_F05_Duo	SAMEA4454788	Duodenum Whole	BTA_UCD_F05	duodenum	UBERON_0010154
BTA_UCD_F05_Duo-M	SAMEA4454914	Duodenum Mucosa	BTA_UCD_F05	duodenal mucosa	UBERON_0007358
BTA_UCD_F05_Duo-SM	SAMEA4454843	Duodenum smooth muscle	BTA_UCD_F05	duodenum (smooth muscle)	UBERON_0002114
BTA_UCD_F05_Eso	SAMEA4454673	Esophagus	BTA_UCD_F05	esophagus	UBERON_0001043
BTA_UCD_F05_Eye	SAMEA4454885	Pigment Epithelium eye	BTA_UCD_F05	pigment epithelium of eye	UBERON_0007625
BTA_UCD_F05_Fol	SAMEA4454653	Follicular cells	BTA_UCD_F05	ovarian follicle	UBERON_0001305
BTA_UCD_F05_Gal	SAMEA4454749	Gall Bladder	BTA_UCD_F05	gall bladder	UBERON_0002110
BTA_UCD_F05_Hrt-A	SAMEA4454904	Heart Atrium	BTA_UCD_F05	cardiac atrium	UBERON_0002081
BTA_UCD_F05_Hrt-LV	SAMEA4454932	Heart Left ventricle	BTA_UCD_F05	heart left ventricle	UBERON_0002084
BTA_UCD_F05_Hrt-RV	SAMEA4454665	Heart Right ventricle	BTA_UCD_F05	heart right ventricle	UBERON_0002080
BTA_UCD_F05_Hyp	SAMEA4454711	Hypothalamus	BTA_UCD_F05	hypothalamus	UBERON_0001898
BTA_UCD_F05_Ile	SAMEA4454744	Ileum (whole)	BTA_UCD_F05	ileum	UBERON_0000399
BTA_UCD_F05_Ile-M	SAMEA4454805	Ileum (mucosa)	BTA_UCD_F05	Ileal mucosa	UBERON_0012377
BTA_UCD_F05_Ile-PP	SAMEA4454867	Ileum (Peyer's Patches)	BTA_UCD_F05	peyer's patches	UBERON_0000331
BTA_UCD_F05_Ile-SM	SAMEA4454792	Ileum (smooth muscle)	BTA_UCD_F05	ileum (smooth muscle)	UBERON_0002116
BTA_UCD_F05_Inb-CN	SAMEA4454761	Infundibulum (contralateral to Corpus Luteum)	BTA_UCD_F05	uterine tube infundibulum (contralateral to Corpus Luteum)	UBERON_0003984
BTA_UCD_F05_Inb-IP	SAMEA4454782	infundibulum (ipsilateral to Corpus Luteum)	BTA_UCD_F05	uterine tube infundibulum (ipsilateral to Corpus Luteum)	UBERON_0003984
BTA_UCD_F05_Ist-CN	SAMEA4454655	isthmus of fallopian tube (contralateral)	BTA_UCD_F05	isthmus of fallopian tube (contralateral)	UBERON_0016632
BTA_UCD_F05_Ist-IP	SAMEA4454691	isthmus of fallopian tube (ipsilateral)	BTA_UCD_F05	isthmus of fallopian tube (ipsilateral)	UBERON_0016632
BTA_UCD_F05_Jej	SAMEA4454905	Jejunum (Whole)	BTA_UCD_F05	jejunum	UBERON_0000320
BTA_UCD_F05_Jej-M	SAMEA4454817	Jejunum (Mucosa)	BTA_UCD_F05	Jejunal mucosa	UBERON_0012488
BTA_UCD_F05_Jej-SM	SAMEA4454657	Jejunum (smooth muscle)	BTA_UCD_F05	jejunum (smooth muscle)	UBERON_0002115
BTA_UCD_F05_Kid-C	SAMEA4454925	Kidney (cortex)	BTA_UCD_F05	cortex of kidney	UBERON_0001225
BTA_UCD_F05_Kid-M	SAMEA4454778	Kidney (medula)	BTA_UCD_F05	renal medulla	UBERON_0004200
BTA_UCD_F05_Liv	SAMEA4454747	Liver	BTA_UCD_F05	lobe of liver	UBERON_0001113
BTA_UCD_F05_LN	SAMEA4454821	Lymph Nodes	BTA_UCD_F05	lymph node	UBERON_0000029
BTA_UCD_F05_Lng-LL	SAMEA4454771	Lung (left lobe)	BTA_UCD_F05	left lung lobe	UBERON_0008951
BTA_UCD_F05_Lng-RL	SAMEA4454626	Lung (right lobe)	BTA_UCD_F05	right lung lobe	UBERON_0006518
BTA_UCD_F05_Lrx	SAMEA4454815	Larinx Cartilage	BTA_UCD_F05	laryngeal cartilage	UBERON_0001739
BTA_UCD_F05_Mam	SAMEA4454707	Mammary gland	BTA_UCD_F05	mammary gland	UBERON_0001911
BTA_UCD_F05_Mar	SAMEA4454924	Bone marrow	BTA_UCD_F05	bone marrow	UBERON_0002371
BTA_UCD_F05_Med	SAMEA4454693	Medulla	BTA_UCD_F05	medulla oblongata	UBERON_0001896
BTA_UCD_F05_Mus-BF	SAMEA4454927	Biceps femoris (bottom/outside round)	BTA_UCD_F05	biceps femoris	UBERON_0001374
BTA_UCD_F05_Mus-GM	SAMEA4454740	Gluteus medius (top sirloin)	BTA_UCD_F05	gluteus medius	UBERON_0001371
BTA_UCD_F05_Mus-LD	SAMEA4454698	Longissimus dorsi (ribeye/loin)	BTA_UCD_F05	longissimus dorsi muscle	UBERON_0001112
BTA_UCD_F05_Mus-PM	SAMEA4454687	Psoas major (tenderloin)	BTA_UCD_F05	psoas major muscle	UBERON_0001298
BTA_UCD_F05_Mus-SM	SAMEA4454858	Semimembranosus (top/inside round)	BTA_UCD_F05	semimembranosus muscle	UBERON_0001381
BTA_UCD_F05_Myo	SAMEA4454900	uterine myometrium	BTA_UCD_F05	myometrium	UBERON_0001296
BTA_UCD_F05_Olf	SAMEA4454702	Olfactory bulb	BTA_UCD_F05	olfactory bulb	UBERON_0002264
BTA_UCD_F05_Oma	SAMEA4454903	Omasum (whole)	BTA_UCD_F05	omasum	UBERON_0007361
BTA_UCD_F05_Ovy	SAMEA4454928	Ovarian section (without Corpus Luteum)	BTA_UCD_F05	Ovarian section (without Corpus Luteum)	UBERON_0006960
BTA_UCD_F05_Pan	SAMEA4454662	Pancreas	BTA_UCD_F05	pancreas	UBERON_0001264
BTA_UCD_F05_Pit	SAMEA4454876	Pituitary	BTA_UCD_F05	pituitary gland	UBERON_0000007
BTA_UCD_F05_Pns	SAMEA4454825	Pons	BTA_UCD_F05	pons	UBERON_0000988
BTA_UCD_F05_Ret	SAMEA4454940	Reticulum (whole)	BTA_UCD_F05	ruminant reticulum	UBERON_0001255
BTA_UCD_F05_Rum	SAMEA4454663	Rumen (whole)	BTA_UCD_F05	rumen	UBERON_0000057
BTA_UCD_F05_SC	SAMEA4454850	Spinal Cord	BTA_UCD_F05	spinal cord	UBERON_0002240
BTA_UCD_F05_Skn	SAMEA4454862	Skin	BTA_UCD_F05	skin	UBERON_0000014
BTA_UCD_F05_Slv	SAMEA4454846	Salivary gland	BTA_UCD_F05	salivary gland	UBERON_0001829
BTA_UCD_F05_Spl	SAMEA4454838	Spleen	BTA_UCD_F05	spleen	UBERON_0002106
BTA_UCD_F05_Tha	SAMEA4454853	Thalamus	BTA_UCD_F05	dorsal plus ventral thalamus	UBERON_0001897
BTA_UCD_F05_Thm	SAMEA4454651	Thymus	BTA_UCD_F05	thymus	UBERON_0002370
BTA_UCD_F05_Thr	SAMEA4454864	Thyroid gland	BTA_UCD_F05	thyroid gland	UBERON_0002046
BTA_UCD_F05_Tng-I	SAMEA4454868	Internal Tongue Muscle	BTA_UCD_F05	Internal Tongue Muscle	UBERON_0001576
BTA_UCD_F05_Tng-S	SAMEA4454717	Tongue Superficial	BTA_UCD_F05	Tongue Superficial	UBERON_0007367
BTA_UCD_F05_Trac	SAMEA4454922	Trachea	BTA_UCD_F05	trachea	UBERON_0003126
BTA_UCD_F05_Urt	SAMEA4454831	Ureter	BTA_UCD_F05	ureter	UBERON_0000056
BTA_UCD_F05_Uta	SAMEA4454738	Urethra	BTA_UCD_F05	urethra	UBERON_0000057
BTA_UCD_F05_Ute-CCN	SAMEA4454742	uterine endometrium - caruncular (contralateral to Corpus Luteum)	BTA_UCD_F05	uterine endometrium - caruncular (contralateral to Corpus Luteum)	UBERON_0035465
BTA_UCD_F05_Ute-CIP	SAMEA4454820	uterine endometrium - caruncular (ipsilateral to Corpus Luteum)	BTA_UCD_F05	uterine endometrium - caruncular (ipsilateral to Corpus Luteum)	UBERON_0035465
BTA_UCD_F05_Ute-TCN	SAMEA4454933	uterine endometrium - intercaruncular (contralateral to Corpus Luteum)	BTA_UCD_F05	uterine endometrium - intercaruncular (contralateral to Corpus Luteum)	UBERON_0035465
BTA_UCD_F05_Ute-TIP	SAMEA4454641	uterine endometrium - intercaruncular (ipsilateral to Corpus Luteum)	BTA_UCD_F05	uterine endometrium - intercaruncular (ipsilateral to Corpus Luteum)	UBERON_0035465
BTA_UCD_F05_Vag	SAMEA4454758	Fornix vagina	BTA_UCD_F05	fornix of vagina	UBERON_0000051
BTA_UCD_F12_Abo	SAMEA4454640	Abomasum (whole)	BTA_UCD_F12	abomasum	UBERON_0007365
BTA_UCD_F12_Abo-M	SAMEA4454637	Abomasum (mucosa)	BTA_UCD_F12	inner lining mucosa of abomasum	UBERON_0007362
BTA_UCD_F12_Abo-SM	SAMEA4454891	Abomasum (smooth muscle)	BTA_UCD_F12	Abomasum (smooth muscle)	UBERON_0007358
BTA_UCD_F12_Adi-M	SAMEA4454672	Adipose (messenteric)	BTA_UCD_F12	Adipose (messenteric)	UBERON_0014454
BTA_UCD_F12_Adi-P	SAMEA4454624	Adipose (perirenal)	BTA_UCD_F12	Adipose (perirenal)	UBERON_0014454
BTA_UCD_F12_Adi-SC	SAMEA4454849	Adipose (sub cutaneous)	BTA_UCD_F12	subcutaneous adipose tissue	UBERON_0002190
BTA_UCD_F12_Adn	SAMEA4454869	Adrenal	BTA_UCD_F12	adrenal gland	UBERON_0002369
BTA_UCD_F12_Amp-CN	SAMEA4454679	ampulla (contralateral to Corpus Luteum)	BTA_UCD_F12	ampulla of uterine tube (contralateral to Corpus Luteum)	UBERON_0012648
BTA_UCD_F12_Amp-IP	SAMEA4454860	ampulla (ipsilateral to Corpus Luteum)	BTA_UCD_F12	ampulla of uterine tube (ipsilateral to Corpus Luteum)	UBERON_0012648
BTA_UCD_F12_Bla	SAMEA4454896	bladder	BTA_UCD_F12	urinary bladder	UBERON_0018707
BTA_UCD_F12_Cec	SAMEA4454840	Cecum (whole)	BTA_UCD_F12	caecum	UBERON_0014390
BTA_UCD_F12_Cec-M	SAMEA4454686	Cecum (mucosa)	BTA_UCD_F12	cecum mucosa	UBERON_0001211
BTA_UCD_F12_Cec-SM	SAMEA4454756	Cecum (smooth muscle)	BTA_UCD_F12	Caecum (smooth muscle)	UBERON_0001153
BTA_UCD_F12_Cer	SAMEA4454934	Cerebellum	BTA_UCD_F12	cerebellum	UBERON_0002037
BTA_UCD_F12_Col	SAMEA4454786	Colon (whole)	BTA_UCD_F12	colon	UBERON_0000314
BTA_UCD_F12_Col-M	SAMEA4454670	Colon (mucosa)	BTA_UCD_F12	colonic mucosa	UBERON_0001153
BTA_UCD_F12_Col-SM	SAMEA4454873	Colon (smooth muscle)	BTA_UCD_F12	colon (smooth muscle)	UBERON_0001155
BTA_UCD_F12_Cor-F	SAMEA4454812	Brain cortex (Frontal)	BTA_UCD_F12	frontal cortex	UBERON_0001870
BTA_UCD_F12_Cor-P	SAMEA4454642	Brain cortex (parietal)	BTA_UCD_F12	parietal cortex	UBERON_0016530
BTA_UCD_F12_Cor-T	SAMEA4454895	Brain cortex (temporal)	BTA_UCD_F12	temporal cortex	UBERON_0016538
BTA_UCD_F12_Cvl	SAMEA4454763	cervical lining	BTA_UCD_F12	cervical mucosa	UBERON_0012248
BTA_UCD_F12_Dpm	SAMEA4454739	Diaphragm	BTA_UCD_F12	diaphragm	UBERON_0001103
BTA_UCD_F12_Duo	SAMEA4454666	Duodenum Whole	BTA_UCD_F12	duodenum	UBERON_0010154
BTA_UCD_F12_Duo-M	SAMEA4454907	Duodenum Mucosa	BTA_UCD_F12	duodenal mucosa	UBERON_0007358
BTA_UCD_F12_Duo-SM	SAMEA4454938	Duodenum smooth muscle	BTA_UCD_F12	duodenum (smooth muscle)	UBERON_0002114
BTA_UCD_F12_Eso	SAMEA4454810	Esophagus	BTA_UCD_F12	esophagus	UBERON_0001043
BTA_UCD_F12_Eye	SAMEA4454732	Pigment Epithelium eye	BTA_UCD_F12	pigment epithelium of eye	UBERON_0007625
BTA_UCD_F12_Fol	SAMEA4454804	Follicular cells	BTA_UCD_F12	ovarian follicle	UBERON_0001305
BTA_UCD_F12_Gal	SAMEA4454890	Gall Bladder	BTA_UCD_F12	gall bladder	UBERON_0002110
BTA_UCD_F12_Hrt-A	SAMEA4454837	Heart Atrium	BTA_UCD_F12	cardiac atrium	UBERON_0002081
BTA_UCD_F12_Hrt-LV	SAMEA4454695	Heart Left ventricle	BTA_UCD_F12	heart left ventricle	UBERON_0002084
BTA_UCD_F12_Hrt-RV	SAMEA4454760	Heart Right ventricle	BTA_UCD_F12	heart right ventricle	UBERON_0002080
BTA_UCD_F12_Hyp	SAMEA4454931	Hypothalamus	BTA_UCD_F12	hypothalamus	UBERON_0001898
BTA_UCD_F12_Ile	SAMEA4454882	Ileum (whole)	BTA_UCD_F12	ileum	UBERON_0000399
BTA_UCD_F12_Ile-M	SAMEA4454822	Ileum (mucosa)	BTA_UCD_F12	Ileal mucosa	UBERON_0012377
BTA_UCD_F12_Ile-PP	SAMEA4454807	Ileum (Peyer's Patches)	BTA_UCD_F12	peyer's patches	UBERON_0000331
BTA_UCD_F12_Ile-SM	SAMEA4454721	Ileum (smooth muscle)	BTA_UCD_F12	ileum (smooth muscle)	UBERON_0002116
BTA_UCD_F12_Inb-CN	SAMEA4454826	Infundibulum (contralateral to Corpus Luteum)	BTA_UCD_F12	uterine tube infundibulum (contralateral to Corpus Luteum)	UBERON_0003984
BTA_UCD_F12_Inb-IP	SAMEA4454888	infundibulum (ipsilateral to Corpus Luteum)	BTA_UCD_F12	uterine tube infundibulum (ipsilateral to Corpus Luteum)	UBERON_0003984
BTA_UCD_F12_Ist-CN	SAMEA4454913	isthmus of fallopian tube (contralateral to Corpus Luteum)	BTA_UCD_F12	isthmus of fallopian tube (contralateral)	UBERON_0016632
BTA_UCD_F12_Ist-IP	SAMEA4454935	isthmus of fallopian tube (ipsilateral to Corpus Luteum)	BTA_UCD_F12	isthmus of fallopian tube (ipsilateral)	UBERON_0016632
BTA_UCD_F12_Jej	SAMEA4454726	Jejunum (Whole)	BTA_UCD_F12	jejunum	UBERON_0000320
BTA_UCD_F12_Jej-M	SAMEA4454808	Jejunum (Mucosa)	BTA_UCD_F12	Jejunal mucosa	UBERON_0012488
BTA_UCD_F12_Jej-SM	SAMEA4454736	Jejunum (smooth muscle)	BTA_UCD_F12	jejunum (smooth muscle)	UBERON_0002115
BTA_UCD_F12_Kid-C	SAMEA4454789	Kidney (cortex)	BTA_UCD_F12	cortex of kidney	UBERON_0001225
BTA_UCD_F12_Kid-M	SAMEA4454618	Kidney (medula)	BTA_UCD_F12	renal medulla	UBERON_0004200
BTA_UCD_F12_Liv	SAMEA4454883	Liver	BTA_UCD_F12	lobe of liver	UBERON_0001113
BTA_UCD_F12_LN	SAMEA4454631	Lymph Nodes	BTA_UCD_F12	lymph node	UBERON_0000029
BTA_UCD_F12_Lng-LL	SAMEA4454684	Lung (left lobe)	BTA_UCD_F12	left lung lobe	UBERON_0008951
BTA_UCD_F12_Lng-RL	SAMEA4454866	Lung (right lobe)	BTA_UCD_F12	right lung lobe	UBERON_0006518
BTA_UCD_F12_Lrx	SAMEA4454671	Larinx Cartilage	BTA_UCD_F12	laryngeal cartilage	UBERON_0001739
BTA_UCD_F12_Mam	SAMEA4454923	Mammary gland	BTA_UCD_F12	mammary gland	UBERON_0001911
BTA_UCD_F12_Mar	SAMEA4454857	Bone marrow	BTA_UCD_F12	bone marrow	UBERON_0002371
BTA_UCD_F12_Med	SAMEA4454800	Medulla	BTA_UCD_F12	medulla oblongata	UBERON_0001896
BTA_UCD_F12_Mus-BF	SAMEA4454828	Biceps femoris (bottom/outside round)	BTA_UCD_F12	biceps femoris	UBERON_0001374
BTA_UCD_F12_Mus-GM	SAMEA4454669	Gluteus medius (top sirloin)	BTA_UCD_F12	gluteus medius	UBERON_0001371
BTA_UCD_F12_Mus-LD	SAMEA4454898	Longissimus dorsi (ribeye/loin)	BTA_UCD_F12	longissimus dorsi muscle	UBERON_0001112
BTA_UCD_F12_Mus-PM	SAMEA4454902	Psoas major (tenderloin)	BTA_UCD_F12	psoas major muscle	UBERON_0001298
BTA_UCD_F12_Mus-SM	SAMEA4454798	Semimembranosus (top/inside round)	BTA_UCD_F12	semimembranosus muscle	UBERON_0001381
BTA_UCD_F12_Myo	SAMEA4454710	uterine myometrium	BTA_UCD_F12	myometrium	UBERON_0001296
BTA_UCD_F12_Olf	SAMEA4454911	Olfactory bulb	BTA_UCD_F12	olfactory bulb	UBERON_0002264
BTA_UCD_F12_Oma	SAMEA4454709	Omasum (whole)	BTA_UCD_F12	omasum	UBERON_0007361
BTA_UCD_F12_Ovy	SAMEA4454716	Ovarian section (without Corpus Luteum)	BTA_UCD_F12	Ovarian section (without Corpus Luteum)	UBERON_0006960
BTA_UCD_F12_Pan	SAMEA4454797	Pancreas	BTA_UCD_F12	pancreas	UBERON_0001264
BTA_UCD_F12_Pit	SAMEA4454769	Pituitary	BTA_UCD_F12	pituitary gland	UBERON_0000007
BTA_UCD_F12_Pns	SAMEA4454644	Pons	BTA_UCD_F12	pons	UBERON_0000988
BTA_UCD_F12_Ret	SAMEA4454706	Reticulum (whole)	BTA_UCD_F12	ruminant reticulum	UBERON_0001255
BTA_UCD_F12_Rum	SAMEA4454794	Rumen (whole)	BTA_UCD_F12	rumen	UBERON_0000057
BTA_UCD_F12_SC	SAMEA4454675	Spinal Cord	BTA_UCD_F12	spinal cord	UBERON_0002240
BTA_UCD_F12_Skn	SAMEA4454748	Skin	BTA_UCD_F12	skin	UBERON_0000014
BTA_UCD_F12_Slv	SAMEA4454770	Salivary gland	BTA_UCD_F12	salivary gland	UBERON_0001829
BTA_UCD_F12_Spl	SAMEA4454623	Spleen	BTA_UCD_F12	spleen	UBERON_0002106
BTA_UCD_F12_Tha	SAMEA4454615	Thalamus	BTA_UCD_F12	dorsal plus ventral thalamus	UBERON_0001897
BTA_UCD_F12_Thm	SAMEA4454827	Thymus	BTA_UCD_F12	thymus	UBERON_0002370
BTA_UCD_F12_Thr	SAMEA4454755	Thyroid gland	BTA_UCD_F12	thyroid gland	UBERON_0002046
BTA_UCD_F12_Tng-I	SAMEA4454870	Internal Tongue Muscle	BTA_UCD_F12	Internal Tongue Muscle	UBERON_0001576
BTA_UCD_F12_Tng-S	SAMEA4454725	Tongue Superficial	BTA_UCD_F12	Tongue Superficial	UBERON_0007367
BTA_UCD_F12_Trac	SAMEA4454880	Trachea	BTA_UCD_F12	trachea	UBERON_0003126
BTA_UCD_F12_Urt	SAMEA4454630	Ureter	BTA_UCD_F12	ureter	UBERON_0000056
BTA_UCD_F12_Uta	SAMEA4454887	Urethra	BTA_UCD_F12	urethra	UBERON_0000057
BTA_UCD_F12_Ute-CCN	SAMEA4454919	uterine endometrium - caruncular (contralateral to Corpus Luteum)	BTA_UCD_F12	uterine endometrium - caruncular (contralateral to Corpus Luteum)	UBERON_0035465
BTA_UCD_F12_Ute-CIP	SAMEA4454650	uterine endometrium - caruncular (ipsilateral to Corpus Luteum)	BTA_UCD_F12	uterine endometrium - caruncular (ipsilateral to Corpus Luteum)	UBERON_0035465
BTA_UCD_F12_Ute-TCN	SAMEA4454777	uterine endometrium - intercaruncular (contralateral to Corpus Luteum)	BTA_UCD_F12	uterine endometrium - intercaruncular (contralateral to Corpus Luteum)	UBERON_0035465
BTA_UCD_F12_Ute-TIP	SAMEA4454785	uterine endometrium - intercaruncular (ipsilateral to Corpus Luteum)	BTA_UCD_F12	uterine endometrium - intercaruncular (ipsilateral to Corpus Luteum)	UBERON_0035465
BTA_UCD_F12_Vag	SAMEA4454865	Fornix vagina	BTA_UCD_F12	fornix of vagina	UBERON_0000051
BTA_UCD_M08_Abo	SAMEA4454910	Abomasum (whole)	BTA_UCD_MO8	abomasum	UBERON_0007358
BTA_UCD_M08_Abo-M	SAMEA4454652	Abomasum (mucosa)	BTA_UCD_MO8	inner lining mucosa of abomasum	UBERON_0010154
BTA_UCD_M08_Abo-SM	SAMEA4454635	Abomasum (smooth muscle)	BTA_UCD_MO8	Abomasum (smooth muscle)	UBERON_0007358
BTA_UCD_M08_Adi-M	SAMEA4454723	Adipose (messenteric)	BTA_UCD_MO8	Adipose (messenteric)	UBERON_0014454
BTA_UCD_M08_Adi-P	SAMEA4454689	Adipose (perirenal)	BTA_UCD_MO8	Adipose (perirenal)	UBERON_0014454
BTA_UCD_M08_Adi-SC	SAMEA4454909	Adipose (sub cutaneous)	BTA_UCD_MO8	subcutaneous adipose tissue	UBERON_0002190
BTA_UCD_M08_Adn	SAMEA4454893	Adrenal	BTA_UCD_MO8	adrenal gland	UBERON_0002369
BTA_UCD_M08_Bla	SAMEA4454658	bladder	BTA_UCD_MO8	urinary bladder	UBERON_0001255
BTA_UCD_M08_Bulb	SAMEA4454799	Bulbourethral gland	BTA_UCD_MO8	bulbo-urethral gland	UBERON_0002366
BTA_UCD_M08_Cec	SAMEA4454712	Caecum (whole)	BTA_UCD_MO8	caecum	UBERON_0001153
BTA_UCD_M08_Cec-M	SAMEA4454664	Caecum (mucosa)	BTA_UCD_MO8	cecum mucosa	UBERON_0000314
BTA_UCD_M08_Cec-SM	SAMEA4454814	Caecum (smooth muscle)	BTA_UCD_MO8	Caecum (smooth muscle)	UBERON_0001153
BTA_UCD_M08_Cer	SAMEA4454616	Cerebellum	BTA_UCD_MO8	cerebellum	UBERON_0002037
BTA_UCD_M08_Col	SAMEA4454648	Colon (whole)	BTA_UCD_MO8	colon	UBERON_0001155
BTA_UCD_M08_Col-M	SAMEA4454884	Colon (mucosa)	BTA_UCD_MO8	colonic mucosa	UBERON_0000317
BTA_UCD_M08_Col-SM	SAMEA4454617	Colon (smooth muscle)	BTA_UCD_MO8	colon (smooth muscle)	UBERON_0012489
BTA_UCD_M08_Cor-F	SAMEA4454781	Brain cortex (Frontal)	BTA_UCD_MO8	frontal cortex	UBERON_0001870
BTA_UCD_M08_Cor-P	SAMEA4454632	Brain cortex (parietal)	BTA_UCD_MO8	parietal cortex	UBERON_0016530
BTA_UCD_M08_Cor-T	SAMEA4454704	Brain cortex (temporal)	BTA_UCD_MO8	temporal cortex	UBERON_0016538
BTA_UCD_M08_Dpm	SAMEA4454852	Diaphragm	BTA_UCD_MO8	diaphragm	UBERON_0001103
BTA_UCD_M08_Duo	SAMEA4454921	Duodenum (Whole)	BTA_UCD_MO8	duodenum	UBERON_0002114
BTA_UCD_M08_Duo-M	SAMEA4454724	Duodenum (Mucosa)	BTA_UCD_MO8	duodenal mucosa	UBERON_0000320
BTA_UCD_M08_Duo-SM	SAMEA4454836	Duodenum (smooth muscle)	BTA_UCD_MO8	duodenum (smooth muscle)	UBERON_0012488
BTA_UCD_M08_Epi-Ct	SAMEA4454728	epididimus (caput)	BTA_UCD_MO8	caput epididymus	UBERON_0004358
BTA_UCD_M08_Epi-S	SAMEA4454759	epididimus (corpus)	BTA_UCD_MO8	corpus epididymus	UBERON_0004359
BTA_UCD_M08_Epi-T	SAMEA4454718	epididimus (cauda)	BTA_UCD_MO8	cauda epididymus	UBERON_0004360
BTA_UCD_M08_Eso	SAMEA4454750	Esophagus	BTA_UCD_MO8	esophagus	UBERON_0001043
BTA_UCD_M08_Eye	SAMEA4454829	Pigment Epithelium eye	BTA_UCD_MO8	pigment epithelium of eye	UBERON_0007625
BTA_UCD_M08_Gal	SAMEA4454668	Gall Bladder	BTA_UCD_MO8	gall bladder	UBERON_0002110
BTA_UCD_M08_Hrt-A	SAMEA4454851	Heart Atrium	BTA_UCD_MO8	cardiac atrium	UBERON_0002081
BTA_UCD_M08_Hrt-LV	SAMEA4454754	Heart Left ventricle	BTA_UCD_MO8	heart left ventricle	UBERON_0002084
BTA_UCD_M08_Hrt-RV	SAMEA4454699	Heart Right ventricle	BTA_UCD_MO8	heart right ventricle	UBERON_0002080
BTA_UCD_M08_Hyp	SAMEA4454627	Hypothalamus	BTA_UCD_MO8	hypothalamus	UBERON_0001898
BTA_UCD_M08_Ile	SAMEA4454881	Ileum (whole)	BTA_UCD_MO8	ileum	UBERON_0002116
BTA_UCD_M08_Ile-M	SAMEA4454766	Ileum (mucosa)	BTA_UCD_MO8	Ileal mucosa	UBERON_0000331
BTA_UCD_M08_Ile-PP	SAMEA4454715	Ileum (Peyer's Patches)	BTA_UCD_MO8	peyer's patches	UBERON_0001211
BTA_UCD_M08_Ile-SM	SAMEA4454783	Ileum (smooth muscle)	BTA_UCD_MO8	ileum (smooth muscle)	UBERON_0014390
BTA_UCD_M08_Jej	SAMEA4454722	Jejunum (Whole)	BTA_UCD_MO8	jejunum	UBERON_0002115
BTA_UCD_M08_Jej-M	SAMEA4454780	Jejunum (Mucosa)	BTA_UCD_MO8	Jejunal mucosa	UBERON_0000399
BTA_UCD_M08_Jej-SM	SAMEA4454656	Jejunum (smooth muscle)	BTA_UCD_MO8	jejunum (smooth muscle)	UBERON_0012377
BTA_UCD_M08_Kid-C	SAMEA4454835	Kidney (cortex)	BTA_UCD_MO8	cortex of kidney	UBERON_0001225
BTA_UCD_M08_Kid-M	SAMEA4454645	Kidney (medula)	BTA_UCD_MO8	renal medulla	UBERON_0000362
BTA_UCD_M08_Liv	SAMEA4454667	Liver	BTA_UCD_MO8	lobe of liver	UBERON_0001113
BTA_UCD_M08_LN	SAMEA4454879	Lymph Nodes	BTA_UCD_MO8	lymph node	UBERON_0000029
BTA_UCD_M08_Lng-LL	SAMEA4454929	Lung (left lobe)	BTA_UCD_MO8	left lung lobe	UBERON_0008951
BTA_UCD_M08_Lng-RL	SAMEA4454680	Lung (right lobe)	BTA_UCD_MO8	right lung lobe	UBERON_0006518
BTA_UCD_M08_Lrx	SAMEA4454930	Laryngeal Cartilage	BTA_UCD_MO8	laryngeal cartilage	UBERON_0001739
BTA_UCD_M08_Mar	SAMEA4454703	Bone marrow	BTA_UCD_MO8	bone marrow	UBERON_0002371
BTA_UCD_M08_Med	SAMEA4454647	Medulla	BTA_UCD_MO8	medulla oblongata	UBERON_0001896
BTA_UCD_M08_Mus-BF	SAMEA4454764	Biceps femoris (bottom/outside round)	BTA_UCD_MO8	biceps femoris	UBERON_0001374
BTA_UCD_M08_Mus-GM	SAMEA4454897	Gluteus medius (top sirloin)	BTA_UCD_MO8	gluteus medius	UBERON_0001371
BTA_UCD_M08_Mus-LD	SAMEA4454678	Longissimus dorsi (ribeye/loin)	BTA_UCD_MO8	longissimus dorsi muscle	UBERON_0001112
BTA_UCD_M08_Mus-PM	SAMEA4454681	Psoas major (tenderloin)	BTA_UCD_MO8	psoas major muscle	UBERON_0001298
BTA_UCD_M08_Mus-SM	SAMEA4454737	Semimembranosus (top/inside round)	BTA_UCD_MO8	semimembranosus muscle	UBERON_0001381
BTA_UCD_M08_Olf	SAMEA4454676	Olfactory bulb	BTA_UCD_MO8	olfactory bulb	UBERON_0002264
BTA_UCD_M08_Oma	SAMEA4454729	Omasum (whole)	BTA_UCD_MO8	omasum	UBERON_0007362
BTA_UCD_M08_Pan	SAMEA4454646	Pancreas	BTA_UCD_MO8	pancreas	UBERON_0001264
BTA_UCD_M08_Pit	SAMEA4454841	Pituitary	BTA_UCD_MO8	pituitary gland	UBERON_0000007
BTA_UCD_M08_Pns	SAMEA4454813	Pons	BTA_UCD_MO8	pons	UBERON_0000988
BTA_UCD_M08_Pro	SAMEA4454697	Prostate	BTA_UCD_MO8	prostate gland	UBERON_0002367
BTA_UCD_M08_Ret	SAMEA4454735	Reticulum (whole)	BTA_UCD_MO8	ruminant reticulum	UBERON_0007361
BTA_UCD_M08_Rum	SAMEA4454643	Rumen (whole)	BTA_UCD_MO8	rumen	UBERON_0007365
BTA_UCD_M08_SC	SAMEA4454844	Spinal Cord	BTA_UCD_MO8	spinal cord	UBERON_0002240
BTA_UCD_M08_Skn	SAMEA4454842	Skin	BTA_UCD_MO8	skin	UBERON_0000014
BTA_UCD_M08_Slv	SAMEA4454787	Salivary gland	BTA_UCD_MO8	salivary gland	UBERON_0001829
BTA_UCD_M08_Spl	SAMEA4454784	Spleen	BTA_UCD_MO8	spleen	UBERON_0002106
BTA_UCD_M08_Tes	SAMEA4454809	Testis	BTA_UCD_MO8	testis	UBERON_0000473
BTA_UCD_M08_Tha	SAMEA4454818	Thalamus	BTA_UCD_MO8	dorsal plus ventral thalamus	UBERON_0001897
BTA_UCD_M08_Thm	SAMEA4454773	Thymus	BTA_UCD_MO8	thymus	UBERON_0002370
BTA_UCD_M08_Thr	SAMEA4454848	Thyroid gland	BTA_UCD_MO8	thyroid gland	UBERON_0002046
BTA_UCD_M08_Tng-I	SAMEA4454854	Internal Tongue Muscle	BTA_UCD_MO8	Internal Tongue Muscle	UBERON_0001576
BTA_UCD_M08_Tng-S	SAMEA4454861	Tongue Superficial	BTA_UCD_MO8	Tongue Superficial	UBERON_0007367
BTA_UCD_M08_Trac	SAMEA4454839	Trachea	BTA_UCD_MO8	trachea	UBERON_0003126
BTA_UCD_M08_Uta	SAMEA4454878	Urethra	BTA_UCD_MO8	urethra	UBERON_0000057
BTA_UCD_M08_VD	SAMEA4454856	vas deferens	BTA_UCD_MO8	vas deferens	UBERON_0001000
BTA_UCD_M08_Vic	SAMEA4454906	Vesicular Gland	BTA_UCD_MO8	vesicular gland	UBERON_0007194
BTA_UCD_M22_Abo	SAMEA4455440	Abomasum (whole)	BTA_UCD_M22	abomasum	UBERON_0007358
BTA_UCD_M22_Abo-M	SAMEA4455437	Abomasum (mucosa)	BTA_UCD_M22	inner lining mucosa of abomasum	UBERON_0010154
BTA_UCD_M22_Abo-SM	SAMEA4455446	Abomasum (smooth muscle)	BTA_UCD_M22	Abomasum (smooth muscle)	UBERON_0007358
BTA_UCD_M22_Adi-M	SAMEA4455431	Adipose (messenteric)	BTA_UCD_M22	Adipose (messenteric)	UBERON_0014454
BTA_UCD_M22_Adi-P	SAMEA4455410	Adipose (perirenal)	BTA_UCD_M22	Adipose (perirenal)	UBERON_0014454
BTA_UCD_M22_Adi-SC	SAMEA4455423	Adipose (sub cutaneous)	BTA_UCD_M22	subcutaneous adipose tissue	UBERON_0002190
BTA_UCD_M22_Adn	SAMEA4455411	Adrenal	BTA_UCD_M22	adrenal gland	UBERON_0002369
BTA_UCD_M22_Bla	SAMEA4455417	bladder	BTA_UCD_M22	urinary bladder	UBERON_0001255
BTA_UCD_M22_Bulb	SAMEA4455409	Bulbourethral gland	BTA_UCD_M22	bulbo-urethral gland	UBERON_0002366
BTA_UCD_M22_Cec	SAMEA4455452	Cecum (whole)	BTA_UCD_M22	caecum	UBERON_0001153
BTA_UCD_M22_Cec-M	SAMEA4455439	Cecum (mucosa)	BTA_UCD_M22	cecum mucosa	UBERON_0000314
BTA_UCD_M22_Cec-SM	SAMEA4455412	Cecum (smooth muscle)	BTA_UCD_M22	Caecum (smooth muscle)	UBERON_0001153
BTA_UCD_M22_Cer	SAMEA4455469	Cerebellum	BTA_UCD_M22	cerebellum	UBERON_0002037
BTA_UCD_M22_Col	SAMEA4455479	Colon (whole)	BTA_UCD_M22	colon	UBERON_0001155
BTA_UCD_M22_Col-M	SAMEA4455477	Colon (mucosa)	BTA_UCD_M22	colonic mucosa	UBERON_0000317
BTA_UCD_M22_Col-SM	SAMEA4455448	Colon (smooth muscle)	BTA_UCD_M22	colon (smooth muscle)	UBERON_0012489
BTA_UCD_M22_Cor-F	SAMEA4455451	Brain cortex (Frontal)	BTA_UCD_M22	frontal cortex	UBERON_0001870
BTA_UCD_M22_Cor-P	SAMEA4455413	Brain cortex (parietal)	BTA_UCD_M22	parietal cortex	UBERON_0016530
BTA_UCD_M22_Cor-T	SAMEA4455426	Brain cortex (temporal)	BTA_UCD_M22	temporal cortex	UBERON_0016538
BTA_UCD_M22_Dpm	SAMEA4455422	Diaphragm	BTA_UCD_M22	diaphragm	UBERON_0001103
BTA_UCD_M22_Duo	SAMEA4455407	Duodenum Whole	BTA_UCD_M22	duodenum	UBERON_0002114
BTA_UCD_M22_Duo-M	SAMEA4455462	Duodenum Mucosa	BTA_UCD_M22	duodenal mucosa	UBERON_0000320
BTA_UCD_M22_Duo-SM	SAMEA4455464	Duodenum smooth muscle	BTA_UCD_M22	duodenum (smooth muscle)	UBERON_0012488
BTA_UCD_M22_Epi-Ct	SAMEA4455471	epididimus (caput)	BTA_UCD_M22	caput epididymus	UBERON_0004358
BTA_UCD_M22_Epi-S	SAMEA4455421	epididimus (corpus)	BTA_UCD_M22	corpus epididymus	UBERON_0004359
BTA_UCD_M22_Epi-T	SAMEA4455425	epididimus (tail)	BTA_UCD_M22	cauda epididymus	UBERON_0004360
BTA_UCD_M22_Eso	SAMEA4455481	Esophagus	BTA_UCD_M22	esophagus	UBERON_0001043
BTA_UCD_M22_Eye	SAMEA4455458	Pigment Epithelium eye	BTA_UCD_M22	pigment epithelium of eye	UBERON_0007625
BTA_UCD_M22_Gal	SAMEA4455416	Gall Bladder	BTA_UCD_M22	gall bladder	UBERON_0002110
BTA_UCD_M22_Hrt-A	SAMEA4455474	Heart Atrium	BTA_UCD_M22	cardiac atrium	UBERON_0002081
BTA_UCD_M22_Hrt-LV	SAMEA4455478	Heart Left ventricle	BTA_UCD_M22	heart left ventricle	UBERON_0002084
BTA_UCD_M22_Hrt-RV	SAMEA4455460	Heart Right ventricle	BTA_UCD_M22	heart right ventricle	UBERON_0002080
BTA_UCD_M22_Hyp	SAMEA4455466	Hypothalamus	BTA_UCD_M22	hypothalamus	UBERON_0001898
BTA_UCD_M22_Ile	SAMEA4455418	Ileum (whole)	BTA_UCD_M22	ileum	UBERON_0002116
BTA_UCD_M22_Ile-M	SAMEA4455453	Ileum (mucosa)	BTA_UCD_M22	Ileal mucosa	UBERON_0000331
BTA_UCD_M22_Ile-PP	SAMEA4455456	Ileum (Peyer's Patches)	BTA_UCD_M22	peyer's patches	UBERON_0001211
BTA_UCD_M22_Ile-SM	SAMEA4455434	Ileum (smooth muscle)	BTA_UCD_M22	ileum (smooth muscle)	UBERON_0014390
BTA_UCD_M22_Jej	SAMEA4455461	Jejunum (Whole)	BTA_UCD_M22	jejunum	UBERON_0002115
BTA_UCD_M22_Jej-M	SAMEA4455447	Jejunum (Mucosa)	BTA_UCD_M22	Jejunal mucosa	UBERON_0000399
BTA_UCD_M22_Jej-SM	SAMEA4455449	Jejunum (smooth muscle)	BTA_UCD_M22	jejunum (smooth muscle)	UBERON_0012377
BTA_UCD_M22_Kid-C	SAMEA4455445	Kidney (cortex)	BTA_UCD_M22	cortex of kidney	UBERON_0001225
BTA_UCD_M22_Kid-M	SAMEA4455406	Kidney (medula)	BTA_UCD_M22	renal medulla	UBERON_0004200
BTA_UCD_M22_Liv	SAMEA4455415	Liver	BTA_UCD_M22	lobe of liver	UBERON_0001113
BTA_UCD_M22_LN	SAMEA4455408	Lymph Nodes	BTA_UCD_M22	lymph node	UBERON_0000029
BTA_UCD_M22_Lng-LL	SAMEA4455442	Lung (left lobe)	BTA_UCD_M22	left lung lobe	UBERON_0008951
BTA_UCD_M22_Lng-RL	SAMEA4455444	Lung (right lobe)	BTA_UCD_M22	right lung lobe	UBERON_0006518
BTA_UCD_M22_Lrx	SAMEA4455405	Larinx Cartilage	BTA_UCD_M22	laryngeal cartilage	UBERON_0001739
BTA_UCD_M22_Mar	SAMEA4455450	Bone marrow	BTA_UCD_M22	bone marrow	UBERON_0002371
BTA_UCD_M22_Med	SAMEA4455473	Medulla	BTA_UCD_M22	medulla oblongata	UBERON_0001896
BTA_UCD_M22_Mus-BF	SAMEA4455480	Biceps femoris (bottom/outside round)	BTA_UCD_M22	biceps femoris	UBERON_0001374
BTA_UCD_M22_Mus-GM	SAMEA4455436	Gluteus medius (top sirloin)	BTA_UCD_M22	gluteus medius	UBERON_0001371
BTA_UCD_M22_Mus-LD	SAMEA4455455	Longissimus dorsi (ribeye/loin)	BTA_UCD_M22	longissimus dorsi muscle	UBERON_0001112
BTA_UCD_M22_Mus-PM	SAMEA4455459	Psoas major (tenderloin)	BTA_UCD_M22	psoas major muscle	UBERON_0001298
BTA_UCD_M22_Mus-SM	SAMEA4455467	Semimembranosus (top/inside round)	BTA_UCD_M22	semimembranosus muscle	UBERON_0001381
BTA_UCD_M22_Olf	SAMEA4455472	Olfactory bulb	BTA_UCD_M22	olfactory bulb	UBERON_0002264
BTA_UCD_M22_Oma	SAMEA4455454	Omasum (whole)	BTA_UCD_M22	omasum	UBERON_0007362
BTA_UCD_M22_Pan	SAMEA4455475	Pancreas	BTA_UCD_M22	pancreas	UBERON_0001264
BTA_UCD_M22_Pit	SAMEA4455427	Pituitary	BTA_UCD_M22	pituitary gland	UBERON_0000007
BTA_UCD_M22_Pns	SAMEA4455438	Pons	BTA_UCD_M22	pons	UBERON_0000988
BTA_UCD_M22_Pro	SAMEA4455465	Prostate	BTA_UCD_M22	prostate gland	UBERON_0002367
BTA_UCD_M22_Ret	SAMEA4455457	Reticulum (whole)	BTA_UCD_M22	ruminant reticulum	UBERON_0007361
BTA_UCD_M22_Rum	SAMEA4455476	Rumen (whole)	BTA_UCD_M22	rumen	UBERON_0007365
BTA_UCD_M22_SC	SAMEA4455414	Spinal Cord	BTA_UCD_M22	spinal cord	UBERON_0002240
BTA_UCD_M22_Skn	SAMEA4455429	Skin	BTA_UCD_M22	skin	UBERON_0000014
BTA_UCD_M22_Slv	SAMEA4455424	Salivary gland	BTA_UCD_M22	salivary gland	UBERON_0001829
BTA_UCD_M22_Spl	SAMEA4455432	Spleen	BTA_UCD_M22	spleen	UBERON_0002106
BTA_UCD_M22_Tes	SAMEA4455441	Testis	BTA_UCD_M22	testis	UBERON_0000473
BTA_UCD_M22_Tha	SAMEA4455433	Thalamus	BTA_UCD_M22	dorsal plus ventral thalamus	UBERON_0001897
BTA_UCD_M22_Thm	SAMEA4455443	Thymus	BTA_UCD_M22	thymus	UBERON_0002370
BTA_UCD_M22_Thr	SAMEA4455420	Thyroid gland	BTA_UCD_M22	thyroid gland	UBERON_0002046
BTA_UCD_M22_Tng-I	SAMEA4455470	Internal Tongue Muscle	BTA_UCD_M22	Internal Tongue Muscle	UBERON_0001576
BTA_UCD_M22_Tng-S	SAMEA4455430	Tongue Superficial	BTA_UCD_M22	Tongue Superficial	UBERON_0007367
BTA_UCD_M22_Trac	SAMEA4455468	Trachea	BTA_UCD_M22	trachea	UBERON_0003126
BTA_UCD_M22_Uta	SAMEA4455419	Urethra	BTA_UCD_M22	urethra	UBERON_0000057
BTA_UCD_M22_VD	SAMEA4455428	vas deferens	BTA_UCD_M22	vas deferens	UBERON_0001000
BTA_UCD_M22_Vic	SAMEA4455435	Vesicular Gland	BTA_UCD_M22	vesicular gland	UBERON_0007194
SSC_UCD_P348_Adi	SAMEA4454594	adipose tissue	SSC_UCD_P348	adipose tissue	UBERON_0001013
SSC_UCD_P348_Bld	SAMEA4454600	bladder	SSC_UCD_P348	urinary bladder	UBERON_0001255
SSC_UCD_P348_Car	SAMEA4454577	cartilage	SSC_UCD_P348	cartilage tissue	UBERON_0002418
SSC_UCD_P348_Cer	SAMEA4454609	cerebellum	SSC_UCD_P348	cerebellum	UBERON_0002037
SSC_UCD_P348_Colon	SAMEA4454586	colon	SSC_UCD_P348	colon	UBERON_0001155
SSC_UCD_P348_Cor	SAMEA4454572	cortex	SSC_UCD_P348	cortex	UBERON_0001851
SSC_UCD_P348_Duo	SAMEA4454587	duodenum	SSC_UCD_P348	duodenum	UBERON_0002114
SSC_UCD_P348_Eso	SAMEA4454603	esophagus	SSC_UCD_P348	esophagus	UBERON_0001043
SSC_UCD_P348_Hrt	SAMEA4454571	heart	SSC_UCD_P348	heart	UBERON_0000948
SSC_UCD_P348_Hyp	SAMEA4454611	hypothalamus	SSC_UCD_P348	hypothalamus	UBERON_0001898
SSC_UCD_P348_Ile	SAMEA4454602	Ileum	SSC_UCD_P348	ileum	UBERON_0002116
SSC_UCD_P348_Jej	SAMEA4454598	Jejunum	SSC_UCD_P348	jejunum	UBERON_0002115
SSC_UCD_P348_Kid	SAMEA4454610	kidney	SSC_UCD_P348	kidney	UBERON_0002113
SSC_UCD_P348_Liv	SAMEA4454612	lobe of liver	SSC_UCD_P348	lobe of liver	UBERON_0001113
SSC_UCD_P348_Lng	SAMEA4454614	lung	SSC_UCD_P348	lung	UBERON_0002048
SSC_UCD_P348_Lym	SAMEA4454579	mandibular lymph node	SSC_UCD_P348	mandibular lymph node	UBERON_0015872
SSC_UCD_P348_Mar	SAMEA4454570	bone Marrow	SSC_UCD_P348	bone marrow	UBERON_0002371
SSC_UCD_P348_Mus	SAMEA4454613	skeletal muscle tissue	SSC_UCD_P348	skeletal muscle tissue	UBERON_0001134
SSC_UCD_P348_Pan	SAMEA4454590	pancreas	SSC_UCD_P348	pancreas	UBERON_0001264
SSC_UCD_P348_Skn	SAMEA4454601	skin	SSC_UCD_P348	skin	UBERON_0000014
SSC_UCD_P348_Spl	SAMEA4454576	spleen	SSC_UCD_P348	spleen	UBERON_0002106
SSC_UCD_P348_Sto	SAMEA4454607	stomach	SSC_UCD_P348	stomach	UBERON_0000945
SSC_UCD_P348_Thm	SAMEA4454584	thymus	SSC_UCD_P348	thymus	UBERON_0002370
SSC_UCD_P348_Thr	SAMEA4454593	thyroid gland	SSC_UCD_P348	thyroid gland	UBERON_0002046
SSC_UCD_P348_Trac	SAMEA4454573	trachea	SSC_UCD_P348	trachea	UBERON_0003126
SSC_UCD_P350_Adi	SAMEA4454597	adipose tissue	SSC_UCD_P350	adipose tissue	UBERON_0001013
SSC_UCD_P350_Car	SAMEA4454605	cartilage	SSC_UCD_P350	cartilage tissue	UBERON_0002418
SSC_UCD_P350_Cer	SAMEA4454582	cerebellum	SSC_UCD_P350	cerebellum	UBERON_0002037
SSC_UCD_P350_Cor	SAMEA4454574	cortex	SSC_UCD_P350	cortex	UBERON_0001851
SSC_UCD_P350_Duo	SAMEA4454591	duodenum	SSC_UCD_P350	duodenum	UBERON_0002114
SSC_UCD_P350_Eso	SAMEA4454606	esophagus	SSC_UCD_P350	esophagus	UBERON_0001043
SSC_UCD_P350_Hyp	SAMEA4454580	hypothalamus	SSC_UCD_P350	hypothalamus	UBERON_0001898
SSC_UCD_P350_Ile	SAMEA4454596	Ileum	SSC_UCD_P350	ileum	UBERON_0002116
SSC_UCD_P350_Jej	SAMEA4454599	Jejunum	SSC_UCD_P350	jejunum	UBERON_0002115
SSC_UCD_P350_Liv	SAMEA4454578	lobe of liver	SSC_UCD_P350	lobe of liver	UBERON_0001113
SSC_UCD_P350_Lun	SAMEA4454608	lung	SSC_UCD_P350	lung	UBERON_0002048
SSC_UCD_P350_Mar	SAMEA4454585	bone Marrow	SSC_UCD_P350	bone marrow	UBERON_0002371
SSC_UCD_P350_Mus	SAMEA4454583	skeletal muscle tissue	SSC_UCD_P350	skeletal muscle tissue	UBERON_0001134
SSC_UCD_P350_Pan	SAMEA4454589	pancreas	SSC_UCD_P350	pancreas	UBERON_0001264
SSC_UCD_P350_Skn	SAMEA4454588	skin	SSC_UCD_P350	skin	UBERON_0000014
SSC_UCD_P350_Spl	SAMEA4454575	spleen	SSC_UCD_P350	spleen	UBERON_0002106
SSC_UCD_P350_Sto	SAMEA4454595	stomach	SSC_UCD_P350	stomach	UBERON_0000945
SSC_UCD_P350_Trac	SAMEA4454581	trachea	SSC_UCD_P350	trachea	UBERON_0003126
GGA_CA_Adi	SAMEA4454500	Adipose	GGA_UCD_CA	adipose tissue	UBERON_0001013
GGA_CA_Car	SAMEA4454514	Cartilage	GGA_UCD_CA	cartilage tissue	UBERON_0002418
GGA_CA_Cec	SAMEA4454520	Caecum	GGA_UCD_CA	caecum	UBERON_0001153
GGA_CA_Cer	SAMEA4454503	Cerebellum	GGA_UCD_CA	cerebellum	UBERON_0002037
GGA_CA_Cor	SAMEA4454568	Cortex	GGA_UCD_CA	cortex	UBERON_0001851
GGA_CA_Duo	SAMEA4454529	Duodenum	GGA_UCD_CA	duodenum	UBERON_0002114
GGA_CA_Eso	SAMEA4454562	Esophagus	GGA_UCD_CA	esophagus	UBERON_0001043
GGA_CA_Giz	SAMEA4454542	Gizzard	GGA_UCD_CA	gizzard	UBERON_0005052
GGA_CA_Hrt	SAMEA4454509	Heart	GGA_UCD_CA	heart	UBERON_0000948
GGA_CA_Hyp	SAMEA4454513	Hypothalamus	GGA_UCD_CA	hypothalamus	UBERON_0001898
GGA_CA_Ile	SAMEA4454485	Ileum	GGA_UCD_CA	ileum	UBERON_0002116
GGA_CA_Jej	SAMEA4454483	Jejunum	GGA_UCD_CA	jejunum	UBERON_0002115
GGA_CA_Kid	SAMEA4454512	Kidney	GGA_UCD_CA	kidney	UBERON_0002113
GGA_CA_Liv	SAMEA4454560	Liver	GGA_UCD_CA	liver	UBERON_0002107
GGA_CA_Lng	SAMEA4454519	Lung	GGA_UCD_CA	lung	UBERON_0002048
GGA_CA_Mar	SAMEA4454508	Bone Marrow	GGA_UCD_CA	bone marrow	UBERON_0002371
GGA_CA_Mus	SAMEA4455402	Skeletal Muscle	GGA_UCD_CA	skeletal muscle tissue	UBERON_0001134
GGA_CA_Pan	SAMEA4454487	Pancrease	GGA_UCD_CA	pancreas	UBERON_0001264
GGA_CA_Skn	SAMEA4454527	Skin	GGA_UCD_CA	skin	UBERON_0000014
GGA_CA_Spl	SAMEA4454506	Spleen	GGA_UCD_CA	spleen	UBERON_0002106
GGA_CA_Tes	SAMEA4454482	Testis	GGA_UCD_CA	testis	UBERON_0000473
GGA_CA_Tra	SAMEA4454550	Trachea	GGA_UCD_CA	trachea	UBERON_0003126
GGA_CB_Adi	SAMEA4454557	Adipose	GGA_UCD_CB	adipose tissue	UBERON_0001013
GGA_CB_Car	SAMEA4454511	Cartilage	GGA_UCD_CB	cartilage tissue	UBERON_0002418
GGA_CB_Cec	SAMEA4454510	Cecum	GGA_UCD_CB	caecum	UBERON_0001153
GGA_CB_Cer	SAMEA4454484	Cerebellum	GGA_UCD_CB	cerebellum	UBERON_0002037
GGA_CB_Cor	SAMEA4454537	Cortex	GGA_UCD_CB	cortex	UBERON_0001851
GGA_CB_Duo	SAMEA4454521	Duodenum	GGA_UCD_CB	duodenum	UBERON_0002114
GGA_CB_Eso	SAMEA4454553	Esophagus	GGA_UCD_CB	esophagus	UBERON_0001043
GGA_CB_Giz	SAMEA4454523	Gizzard	GGA_UCD_CB	gizzard	UBERON_0005052
GGA_CB_Hrt	SAMEA4454497	Heart	GGA_UCD_CB	heart	UBERON_0000948
GGA_CB_Hyp	SAMEA4454490	Hypothalamus	GGA_UCD_CB	hypothalamus	UBERON_0001898
GGA_CB_Ile	SAMEA4454545	Ileum	GGA_UCD_CB	ileum	UBERON_0002116
GGA_CB_Jej	SAMEA4454546	Jejunum	GGA_UCD_CB	jejunum	UBERON_0002115
GGA_CB_Kid	SAMEA4454492	Kidney	GGA_UCD_CB	kidney	UBERON_0002113
GGA_CB_Liv	SAMEA4454539	Liver	GGA_UCD_CB	liver	UBERON_0002107
GGA_CB_Lng	SAMEA4454502	Lung	GGA_UCD_CB	lung	UBERON_0002048
GGA_CB_Mar	SAMEA4454501	Bone Marrow	GGA_UCD_CB	bone marrow	UBERON_0002371
GGA_CB_Mus	SAMEA4455401	Skeletal Muscle	GGA_UCD_CB	skeletal muscle tissue	UBERON_0001134
GGA_CB_Pan	SAMEA4454549	Pancrease	GGA_UCD_CB	pancreas	UBERON_0001264
GGA_CB_Skn	SAMEA4454507	Skin	GGA_UCD_CB	skin	UBERON_0000014
GGA_CB_Spl	SAMEA4454488	Spleen	GGA_UCD_CB	spleen	UBERON_0002106
GGA_CB_Tes	SAMEA4454552	Testis	GGA_UCD_CB	testis	UBERON_0000473
GGA_CB_Tra	SAMEA4454530	Trachea	GGA_UCD_CB	trachea	UBERON_0003126
GGA_CC_Adi	SAMEA4454556	Adipose	GGA_UCD_CC	adipose tissue	UBERON_0001013
GGA_CC_Car	SAMEA4454494	Cartilage	GGA_UCD_CC	cartilage tissue	UBERON_0002418
GGA_CC_Cec	SAMEA4454496	Cecum	GGA_UCD_CC	caecum	UBERON_0001153
GGA_CC_Cer	SAMEA4454547	Cerebellum	GGA_UCD_CC	cerebellum	UBERON_0002037
GGA_CC_Cor	SAMEA4454538	Cortex	GGA_UCD_CC	cortex	UBERON_0001851
GGA_CC_Duo	SAMEA4454493	Duodenum	GGA_UCD_CC	duodenum	UBERON_0002114
GGA_CC_Eso	SAMEA4454528	Esophagus	GGA_UCD_CC	esophagus	UBERON_0001043
GGA_CC_Giz	SAMEA4454491	Gizzard	GGA_UCD_CC	gizzard	UBERON_0005052
GGA_CC_Hrt	SAMEA4454567	Heart	GGA_UCD_CC	heart	UBERON_0000948
GGA_CC_Hyp	SAMEA4454554	Hypothalamus	GGA_UCD_CC	hypothalamus	UBERON_0001898
GGA_CC_Ile	SAMEA4454526	Ileum	GGA_UCD_CC	ileum	UBERON_0002116
GGA_CC_Jej	SAMEA4454525	Jejunum	GGA_UCD_CC	jejunum	UBERON_0002115
GGA_CC_Kid	SAMEA4454486	Kidney	GGA_UCD_CC	kidney	UBERON_0002113
GGA_CC_Liv	SAMEA4454532	Liver	GGA_UCD_CC	liver	UBERON_0002107
GGA_CC_Lng	SAMEA4454555	Lung	GGA_UCD_CC	lung	UBERON_0002048
GGA_CC_Mar	SAMEA4454561	Bone Marrow	GGA_UCD_CC	bone marrow	UBERON_0002371
GGA_CC_Mus	SAMEA4455404	Skeletal Muscle	GGA_UCD_CC	skeletal muscle tissue	UBERON_0001134
GGA_CC_Ovy	SAMEA4454541	Ovary	GGA_UCD_CC	ovary	UBERON_0000992
GGA_CC_Pan	SAMEA4454544	Pancrease	GGA_UCD_CC	pancreas	UBERON_0001264
GGA_CC_Skn	SAMEA4454499	Skin	GGA_UCD_CC	skin	UBERON_0000014
GGA_CC_Spl	SAMEA4454548	Spleen	GGA_UCD_CC	spleen	UBERON_0002106
GGA_CC_Tra	SAMEA4454522	Trachea	GGA_UCD_CC	trachea	UBERON_0003126
GGA_CD_Adi	SAMEA4454540	Adipose	GGA_UCD_CD	adipose tissue	UBERON_0001013
GGA_CD_Car	SAMEA4454564	Cartilage	GGA_UCD_CD	cartilage tissue	UBERON_0002418
GGA_CD_Cec	SAMEA4454565	Cecum	GGA_UCD_CD	caecum	UBERON_0001153
GGA_CD_Cer	SAMEA4454533	Cerebellum	GGA_UCD_CD	cerebellum	UBERON_0002037
GGA_CD_Cor	SAMEA4454516	Cortex	GGA_UCD_CD	cortex	UBERON_0001851
GGA_CD_Duo	SAMEA4454551	Duodenum	GGA_UCD_CD	duodenum	UBERON_0002114
GGA_CD_Eso	SAMEA4454524	Esophagus	GGA_UCD_CD	esophagus	UBERON_0001043
GGA_CD_Giz	SAMEA4454489	Gizzard	GGA_UCD_CD	gizzard	UBERON_0005052
GGA_CD_Hrt	SAMEA4454531	Heart	GGA_UCD_CD	heart	UBERON_0000948
GGA_CD_Hyp	SAMEA4454559	Hypothalamus	GGA_UCD_CD	hypothalamus	UBERON_0001898
GGA_CD_Ile	SAMEA4454505	Ileum	GGA_UCD_CD	ileum	UBERON_0002116
GGA_CD_Jej	SAMEA4454504	Jejunum	GGA_UCD_CD	jejunum	UBERON_0002115
GGA_CD_Kid	SAMEA4454563	Kidney	GGA_UCD_CD	kidney	UBERON_0002113
GGA_CD_Liv	SAMEA4454515	Liver	GGA_UCD_CD	liver	UBERON_0002107
GGA_CD_Lng	SAMEA4454558	Lung	GGA_UCD_CD	lung	UBERON_0002048
GGA_CD_Mar	SAMEA4454536	Bone Marrow	GGA_UCD_CD	bone marrow	UBERON_0002371
GGA_CD_Mus	SAMEA4455403	Skeletal Muscle	GGA_UCD_CD	skeletal muscle tissue	UBERON_0001134
GGA_CD_Ovy	SAMEA4454534	Ovary	GGA_UCD_CD	ovary	UBERON_0000992
GGA_CD_Pan	SAMEA4454518	Pancreas	GGA_UCD_CD	pancreas	UBERON_0001264
GGA_CD_Skn	SAMEA4454566	Skin	GGA_UCD_CD	skin	UBERON_0000014
GGA_CD_Spl	SAMEA4454543	Spleen	GGA_UCD_CD	spleen	UBERON_0002106
GGA_CD_Tra	SAMEA4454498	Trachea	GGA_UCD_CD	trachea	UBERON_0003126
